# Supplementary material for: Cytokine storm promoting T cell exhaustion in severe COVID-19 revealed by single cell sequencing data analysis
Source: Precis Clin Med. 2022 May 23;5(2):pbac014. doi: 10.1093/pcmedi/pbac014 (PMC9172646; doi:10.1093/pcmedi/pbac014)
Supplement: pbac014_Supplemental_Figures_and_Tables [file pbac014_supplemental_figures_and_tables.zip › Supplementary Tables.xlsx]

## Sheet: Suppl. Table 1
Supplementary Table 1. Publicly available data sets used in this study
Dataset	Samples	Data type	Description	Release/Date	URL	Suppl reference
GSE145926	12 BALF samples	Single cell RNA-Seq	SARS-CoV-2 infectious and healthy BALF		https://www.ncbi.nlm.nih.gov/geo/query/acc.cgi?acc=GSE145926	(Liao, Liu et al. 2020)
GSE150728	13 PBMC samples	Single cell RNA-Seq	SARS-CoV-2 infectious and healthy PBMC		https://www.ncbi.nlm.nih.gov/geo/query/acc.cgi?acc=GSE150728	(Wilk, Rustagi et al. 2020)
TCGA-LUSC	250 LUSC(state II to IV)	RNA-seq	Training dataset	2020-06-04	https://cancergenome.nih.gov/

## Sheet: Suppl. Table 2
Supplementary Table 2. The tools and software used in this study
Software and Database	Reference	URL
Trimmomatic (v0.33)	(Bolger, Lohse et al. 2014)	http://www.usadellab.org/cms/index.php?
		page=trimmomatic
Samtools (v1.3.1)	(Li, Handsaker et al. 2009)	http://www.htslib.org/doc/samtools-
		1.3.1.html
R (v3.5.1)	R Core Team	http://www.R-project.org/
HISAT (v2.0.5)	(Kim, Langmead et al. 2015)	https://ccb.jhu.edu/software/hisat2/
		index.shtml
StringTie (v1.3.3b)	(Pertea, Pertea et al. 2015)	https://ccb.jhu.edu/software/stringtie/
DESeq2	(Love, Huber et al. 2014)	https://bioconductor.org/packages/
		release/bioc/html/DESeq2.html
DAVID	(Huang, Sherman et al. 2009)	https://david.ncifcrf.gov/
GSEA	(Subramanian, Tamayo et al. 2005)	http://www.gsea-msigdb.org/gsea/index.jsp
Cytoscape (v3.7.1)	(Otasek, Morris et al. 2019)	https://cytoscape.org/
GISTIC2.0	(Mermel, Schumacher et al. 2011)	https://www.genepattern.org/modules/docs/GISTIC_2.0
SPSS version 19.0 (IBM)		https://www.ibm.com/cn-zh/products/spss-statistics
ClueGO (v2.5.7)	(Bindea, Mlecnik et al. 2009)	http://apps.cytoscape.org/apps/cluego
Seurat (v 4.0.0)	(Hao, Hao et al. 2020)	https://satijalab.org/seurat/
CellPhoneDB (v2.1.7)	(Efremova, Vento-Tormo et al. 2020)	https://github.com/Teichlab/cellphonedb
pySCENIC (v0.11.0)	(Aibar, Gonzalez-Blas et al. 2017)	https://github.com/aertslab/pySCENIC
MSigDB (v7.2)	(Liberzon, Birger et al. 2015)	http://www.gsea-msigdb.org/gsea/msigdb/index.jsp

## Sheet: Suppl. Table 3
Supplementary Table 3. Differently expressed genes in each cell types of BALF
p_val	avg_log2FC	pct.1	pct.2	p_val_adj	cluster	gene
0	3.35428	0.735	0.096	0	T_CD4	LTB
0	2.9944	0.651	0.16	0	T_CD4	IL7R
0	2.71185	0.899	0.148	0	T_CD4	IL32
0	2.39529	0.781	0.081	0	T_CD4	CD3E
0	2.34038	0.76	0.096	0	T_CD4	CD2
0	2.12396	0.671	0.16	0	T_CD4	GIMAP7
0	2.06407	0.306	0.019	0	T_CD4	TNFRSF4
0	2.06387	0.589	0.044	0	T_CD4	SPOCK2
0	2.02097	0.694	0.109	0	T_CD4	CD3D
0	1.91018	0.301	0.026	0	T_CD4	KLRB1
0	1.80325	0.519	0.064	0	T_CD4	TRAC
0	1.80239	0.6	0.078	0	T_CD4	PTPRCAP
0	1.76763	0.611	0.232	0	T_CD4	CD69
0	1.72181	0.382	0.039	0	T_CD4	GPR171
0	1.71961	0.621	0.141	0	T_CD4	LIMD2
0	1.71866	0.834	0.49	0	T_CD4	BTG1
0	1.69486	0.536	0.076	0	T_CD4	TRBC2
0	1.6608	0.549	0.088	0	T_CD4	CLEC2D
0	1.64652	0.528	0.06	0	T_CD4	LCK
0	1.64571	0.532	0.091	0	T_CD4	OCIAD2
0	1.64563	0.527	0.069	0	T_CD4	ETS1
0	1.62612	0.714	0.266	0	T_CD4	CORO1A
0	1.57125	0.492	0.065	0	T_CD4	CD3G
0	1.56487	0.509	0.058	0	T_CD4	CD247
0	1.55967	0.502	0.086	0	T_CD4	CD7
0	1.54044	0.362	0.046	0	T_CD4	TRBC1
0	1.52801	0.886	0.645	0	T_CD4	RPSA
0	1.52089	0.503	0.088	0	T_CD4	SYNE2
0	1.51533	0.78	0.536	0	T_CD4	SARAF
0	1.50716	0.97	0.803	0	T_CD4	RPS3
0	1.50714	0.429	0.064	0	T_CD4	PIM2
0	1.50384	0.982	0.883	0	T_CD4	RPS12
0	1.48945	0.327	0.111	0	T_CD4	LAG3
0	1.48464	0.722	0.369	0	T_CD4	RAC2
0	1.48326	0.435	0.154	0	T_CD4	RGS1
0	1.45189	0.42	0.066	0	T_CD4	FLT3LG
0	1.4427	0.347	0.015	0	T_CD4	TRAT1
0	1.42953	0.261	0.049	0	T_CD4	LINC01943
0	1.42933	0.915	0.715	0	T_CD4	RPLP0
0	1.4137	0.987	0.85	0	T_CD4	RPS15A
0	1.40933	0.664	0.417	0	T_CD4	ZFP36L2
0	1.40826	0.97	0.88	0	T_CD4	RPL30
0	1.39056	0.405	0.046	0	T_CD4	CD6
0	1.38309	0.251	0.016	0	T_CD4	CCR7
0	1.36751	0.405	0.071	0	T_CD4	RORA
0	1.35971	0.947	0.778	0	T_CD4	RPL14
0	1.34581	0.446	0.07	0	T_CD4	2021-09-01
0	1.33062	0.429	0.11	0	T_CD4	ITGA4
0	1.32796	0.988	0.885	0	T_CD4	RPS27
0	1.31289	0.525	0.2	0	T_CD4	CYTIP
0	1.29304	0.795	0.558	0	T_CD4	ARHGDIB
0	1.29169	0.444	0.099	0	T_CD4	EMB
0	1.28612	0.389	0.045	0	T_CD4	SH2D2A
0	1.28413	0.906	0.697	0	T_CD4	RPL3
0	1.28289	0.35	0.1	0	T_CD4	CISH
0	1.28262	0.6	0.348	0	T_CD4	GIMAP4
0	1.28029	0.949	0.752	0	T_CD4	RPS4X
0	1.26556	0.89	0.669	0	T_CD4	RPL5
0	1.26392	0.978	0.853	0	T_CD4	RPL13
0	1.25377	0.724	0.458	0	T_CD4	CD99
0	1.25278	0.95	0.825	0	T_CD4	RPS21
0	1.25249	0.561	0.232	0	T_CD4	STK17A
0	1.24061	0.37	0.075	0	T_CD4	PBXIP1
0	1.238	0.494	0.208	0	T_CD4	CYLD
0	1.23751	0.949	0.799	0	T_CD4	RPL18
0	1.23515	0.803	0.601	0	T_CD4	FXYD5
0	1.23156	0.989	0.881	0	T_CD4	RPL10
0	1.21732	0.431	0.102	0	T_CD4	ACAP1
0	1.20936	0.375	0.059	0	T_CD4	LBH
0	1.20739	0.317	0.034	0	T_CD4	ITM2A
0	1.20589	0.958	0.775	0	T_CD4	RPS25
0	1.20567	0.931	0.79	0	T_CD4	RPS3A
0	1.20338	0.934	0.786	0	T_CD4	RPS26
0	1.20217	0.919	0.764	0	T_CD4	RPL7A
0	1.20105	0.677	0.428	0	T_CD4	GSTK1
0	1.19733	0.962	0.812	0	T_CD4	RPL18A
0	1.19645	0.399	0.076	0	T_CD4	TRAF3IP3
0	1.19289	0.387	0.055	0	T_CD4	CD96
0	1.19161	0.826	0.581	0	T_CD4	IFITM1
0	1.18654	0.953	0.793	0	T_CD4	RPS7
0	1.18424	0.534	0.253	0	T_CD4	STK17B
0	1.18324	0.992	0.934	0	T_CD4	RPLP1
0	1.18295	0.886	0.646	0	T_CD4	RPL10A
0	1.1675	0.683	0.371	0	T_CD4	EVL
0	1.16416	0.981	0.916	0	T_CD4	EEF1A1
0	1.16069	0.981	0.875	0	T_CD4	RPL32
0	1.15951	0.443	0.206	0	T_CD4	TRADD
0	1.156	0.28	0.025	0	T_CD4	LINC00861
0	1.15457	0.452	0.191	0	T_CD4	CDC42SE2
0	1.15015	0.963	0.82	0	T_CD4	RPL35A
0	1.14706	0.336	0.033	0	T_CD4	ITK
0	1.14375	0.564	0.302	0	T_CD4	STK4
0	1.14372	0.466	0.134	0	T_CD4	ARL4C
0	1.14299	0.466	0.198	0	T_CD4	MZT2A
0	1.13755	0.934	0.78	0	T_CD4	RPL29
0	1.13396	0.98	0.849	0	T_CD4	RPS27A
0	1.1277	0.468	0.141	0	T_CD4	CCL5
0	1.12453	0.399	0.064	0	T_CD4	GNG2
0	1.12209	0.296	0.022	0	T_CD4	TNFRSF25
0	1.11533	0.894	0.712	0	T_CD4	RACK1
0	1.11303	0.936	0.77	0	T_CD4	RPL6
0	1.11209	0.426	0.18	0	T_CD4	IKZF1
0	1.10689	0.967	0.802	0	T_CD4	RPS18
0	1.10405	0.383	0.112	0	T_CD4	ODF2L
0	1.09824	0.959	0.858	0	T_CD4	RPL37
0	1.09794	0.56	0.322	0	T_CD4	AES
0	1.09742	0.967	0.857	0	T_CD4	RPL19
0	1.09422	0.937	0.766	0	T_CD4	RPS6
0	1.09328	0.344	0.065	0	T_CD4	FYN
0	1.08893	0.51	0.264	0	T_CD4	PPM1K
0	1.08596	0.314	0.051	0	T_CD4	GATA3
0	1.0831	0.367	0.045	0	T_CD4	ZAP70
0	1.07732	0.483	0.235	0	T_CD4	TNFAIP8
0	1.07581	0.741	0.541	0	T_CD4	HNRNPA1
0	1.07358	0.339	0.053	0	T_CD4	SKAP1
0	1.07188	0.983	0.873	0	T_CD4	RPL34
0	1.06889	0.991	0.938	0	T_CD4	RPL41
0	1.06792	0.442	0.206	0	T_CD4	NSD3
0	1.06628	0.942	0.749	0	T_CD4	RPL23A
0	1.06343	0.982	0.873	0	T_CD4	RPL11
0	1.06017	0.486	0.216	0	T_CD4	CXCR4
0	1.04813	0.369	0.102	0	T_CD4	LAT
0	1.04702	0.402	0.149	0	T_CD4	PDE4B
0	1.047	0.856	0.682	0	T_CD4	EEF1D
0	1.03864	0.979	0.843	0	T_CD4	RPS14
0	1.03755	0.383	0.135	0	T_CD4	ARHGAP15
0	1.0366	0.8	0.585	0	T_CD4	PTPRC
0	1.03638	0.334	0.118	0	T_CD4	BATF
0	1.03573	0.757	0.585	0	T_CD4	EEF1B2
0	1.03172	0.308	0.072	0	T_CD4	PIK3IP1
0	1.02854	0.607	0.35	0	T_CD4	LDHB
0	1.02835	0.412	0.123	0	T_CD4	ICAM3
0	1.02106	0.906	0.754	0	T_CD4	RPL24
0	1.01658	0.465	0.22	0	T_CD4	PAXX
0	1.01156	0.901	0.713	0	T_CD4	RPS5
0	1.00996	0.254	0.027	0	T_CD4	BCL11B
0	1.00928	0.29	0.03	0	T_CD4	CAMK4
0	1.00023	0.284	0.054	0	T_CD4	ADAM19
0	0.995852	0.289	0.064	0	T_CD4	BCL2
0	0.993426	0.744	0.524	0	T_CD4	NPM1
0	0.993296	0.638	0.334	0	T_CD4	CD48
0	0.992015	0.751	0.575	0	T_CD4	EEF2
0	0.990451	0.261	0.028	0	T_CD4	SLAMF1
0	0.986066	0.977	0.862	0	T_CD4	RPS8
0	0.983473	0.295	0.051	0	T_CD4	IKZF3
0	0.982459	0.969	0.82	0	T_CD4	RPS29
0	0.97691	0.959	0.835	0	T_CD4	RPS23
0	0.975125	0.76	0.574	0	T_CD4	HINT1
0	0.966197	0.991	0.951	0	T_CD4	RPL28
0	0.966161	0.41	0.133	0	T_CD4	RHOH
0	0.962997	0.97	0.854	0	T_CD4	RPL36
0	0.958733	0.977	0.863	0	T_CD4	RPS15
0	0.95394	0.794	0.517	0	T_CD4	ISG20
0	0.953851	0.382	0.145	0	T_CD4	PARP8
0	0.947093	0.363	0.136	0	T_CD4	TBC1D10C
0	0.937159	0.307	0.074	0	T_CD4	CCND2
0	0.936552	0.255	0.018	0	T_CD4	CD5
0	0.931844	0.326	0.08	0	T_CD4	RASAL3
0	0.93032	0.291	0.049	0	T_CD4	IL2RB
0	0.926819	0.271	0.045	0	T_CD4	TC2N
0	0.923573	0.289	0.056	0	T_CD4	DGKA
0	0.923378	0.312	0.075	0	T_CD4	RHOF
0	0.917554	0.289	0.053	0	T_CD4	NFATC2
0	0.916976	0.963	0.915	0	T_CD4	TPT1
0	0.912353	0.272	0.033	0	T_CD4	SCML4
0	0.91126	0.317	0.063	0	T_CD4	SLC38A1
0	0.910487	0.779	0.611	0	T_CD4	BTF3
0	0.905397	0.288	0.081	0	T_CD4	GZMA
0	0.904161	0.271	0.056	0	T_CD4	OXNAD1
0	0.897884	0.324	0.114	0	T_CD4	GIMAP1
0	0.894631	0.367	0.117	0	T_CD4	RIPOR2
0	0.881896	0.967	0.86	0	T_CD4	RPL12
0	0.881805	0.332	0.092	0	T_CD4	FKBP11
0	0.878114	0.353	0.131	0	T_CD4	TRANK1
0	0.86992	0.27	0.037	0	T_CD4	GZMM
0	0.867328	0.95	0.838	0	T_CD4	RPL8
0	0.856898	0.889	0.794	0	T_CD4	MYL12A
0	0.855472	0.877	0.745	0	T_CD4	NACA
0	0.85456	0.98	0.914	0	T_CD4	RPL39
0	0.852416	0.353	0.118	0	T_CD4	ANXA6
0	0.838605	0.943	0.804	0	T_CD4	RPS16
0	0.837651	0.308	0.088	0	T_CD4	GPR183
0	0.837187	0.332	0.093	0	T_CD4	CST7
0	0.832526	0.96	0.814	0	T_CD4	RPS2
0	0.83069	0.961	0.879	0	T_CD4	FAU
0	0.812396	0.839	0.712	0	T_CD4	RPL36AL
0	0.803571	0.27	0.068	0	T_CD4	HELB
0	0.801355	0.981	0.91	0	T_CD4	RPS28
0	0.795408	0.262	0.073	0	T_CD4	GIMAP5
0	0.795124	0.298	0.068	0	T_CD4	SYNE1
0	0.793631	0.255	0.054	0	T_CD4	SUSD3
0	0.771397	0.954	0.866	0	T_CD4	RPS24
0	0.769642	0.921	0.79	0	T_CD4	RPL9
0	0.750572	0.974	0.854	0	T_CD4	RPLP2
0	0.735721	0.952	0.776	0	T_CD4	RPL26
0	0.708106	0.97	0.862	0	T_CD4	PTMA
0	0.695766	0.956	0.865	0	T_CD4	RPS13
0	0.687592	0.982	0.878	0	T_CD4	RPS19
9.27072e-308	1.16934	0.535	0.299	2.20105e-303	T_CD4	PLP2
2.67485e-305	0.754657	0.865	0.721	6.35062e-301	T_CD4	TMA7
2.22765e-304	0.811563	0.279	0.09	5.28889e-300	T_CD4	EPB41
4.49392e-299	1.02561	0.431	0.201	1.06695e-294	T_CD4	2021-09-06
1.50144e-298	1.04198	0.623	0.395	3.56472e-294	T_CD4	NOP53
6.90921e-296	1.22879	0.385	0.169	1.64039e-291	T_CD4	TMEM173
5.33007e-294	0.847734	0.272	0.089	1.26547e-289	T_CD4	RCAN3
4.42892e-291	0.712932	0.898	0.768	1.05152e-286	T_CD4	RPL22
3.89357e-290	1.10049	0.333	0.128	9.2441e-286	T_CD4	MAF
9.51156e-283	0.887211	0.299	0.104	2.25823e-278	T_CD4	PRDM1
2.38355e-280	0.889975	0.781	0.618	5.65903e-276	T_CD4	RPL4
7.32098e-280	0.640652	0.962	0.917	1.73815e-275	T_CD4	HLA-A
2.68227e-278	0.948786	0.388	0.171	6.36824e-274	T_CD4	CHST12
4.89299e-272	0.916199	0.496	0.257	1.16169e-267	T_CD4	SLFN5
1.7493e-269	0.734898	0.269	0.089	4.15318e-265	T_CD4	GIMAP6
1.94098e-269	0.987349	0.537	0.312	4.60828e-265	T_CD4	C19orf66
1.22129e-268	0.889318	0.393	0.176	2.89958e-264	T_CD4	ARHGEF1
6.22509e-267	0.81874	0.275	0.096	1.47796e-262	T_CD4	PRKX
1.13687e-266	0.797102	0.329	0.13	2.69915e-262	T_CD4	DEF6
6.14888e-264	0.868306	0.776	0.63	1.45987e-259	T_CD4	HSPA8
8.74023e-262	1.02647	0.471	0.253	2.0751e-257	T_CD4	PPP2R5C
1.00729e-258	1.05831	0.391	0.184	2.39151e-254	T_CD4	PDCD4
1.56196e-254	0.612297	0.927	0.785	3.70841e-250	T_CD4	RPL15
1.66074e-252	0.771267	0.326	0.129	3.94292e-248	T_CD4	PRDX2
2.26348e-250	0.65553	0.871	0.783	5.37396e-246	T_CD4	HLA-E
3.39689e-249	0.72729	0.289	0.108	8.06489e-245	T_CD4	BIN1
1.95552e-247	1.03039	0.362	0.16	4.6428e-243	T_CD4	ARID5B
6.82818e-247	0.98617	0.615	0.428	1.62115e-242	T_CD4	ARL6IP5
2.94921e-246	0.828989	0.615	0.391	7.00201e-242	T_CD4	SMCHD1
4.88207e-244	0.973354	0.314	0.124	1.1591e-239	T_CD4	BIRC3
6.5381e-243	0.903884	0.617	0.422	1.55228e-238	T_CD4	SP100
1.63607e-241	0.676217	0.251	0.086	3.88435e-237	T_CD4	PRKCH
9.51243e-239	0.91883	0.336	0.147	2.25844e-234	T_CD4	TTC39C
1.07402e-236	0.961514	0.483	0.27	2.54993e-232	T_CD4	C12orf57
4.734e-236	0.768915	0.284	0.108	1.12395e-231	T_CD4	PSIP1
6.39476e-230	0.767324	0.41	0.197	1.51824e-225	T_CD4	ZBP1
7.47257e-229	0.886091	0.781	0.666	1.77414e-224	T_CD4	PABPC1
3.70651e-226	0.754553	0.751	0.611	8.8e-222	T_CD4	SUB1
1.37372e-218	0.878437	0.355	0.157	3.26148e-214	T_CD4	SELL
1.32287e-217	0.698016	0.316	0.131	3.14076e-213	T_CD4	ARHGAP45
4.17995e-215	0.779137	0.689	0.507	9.92404e-211	T_CD4	CD37
5.29554e-214	0.914875	0.589	0.384	1.25727e-209	T_CD4	RARRES3
3.00758e-213	0.903947	0.439	0.242	7.14059e-209	T_CD4	ARID5A
3.2857e-212	0.903491	0.445	0.252	7.80091e-208	T_CD4	CCND3
8.57342e-212	0.876806	0.421	0.227	2.0355e-207	T_CD4	EPC1
5.35532e-211	0.829023	0.263	0.098	1.27146e-206	T_CD4	DDIT4
7.67154e-208	0.561077	0.929	0.792	1.82138e-203	T_CD4	RPL35
6.93695e-207	0.869884	0.611	0.437	1.64697e-202	T_CD4	MBNL1
1.85746e-206	0.903074	0.371	0.184	4.40999e-202	T_CD4	NAP1L4
9.37971e-206	0.842572	0.573	0.388	2.22693e-201	T_CD4	JAK1
2.81055e-204	0.759777	0.335	0.152	6.67281e-200	T_CD4	SLC9A3R1
3.37545e-203	0.735709	0.307	0.13	8.014e-199	T_CD4	AQP3
6.01358e-203	0.838952	0.451	0.239	1.42774e-198	T_CD4	SOCS1
1.75222e-202	1.04559	0.538	0.358	4.16012e-198	T_CD4	SRSF7
8.05585e-202	0.87692	0.385	0.199	1.91262e-197	T_CD4	LPIN2
1.12637e-199	0.538504	0.936	0.909	2.67424e-195	T_CD4	HLA-C
3.08516e-197	0.603018	0.889	0.812	7.32479e-193	T_CD4	RPS9
8.72889e-197	0.881272	0.45	0.269	2.07241e-192	T_CD4	MAT2B
3.43911e-196	0.80121	0.325	0.151	8.16514e-192	T_CD4	ADD3
3.83325e-196	0.778622	0.302	0.133	9.1009e-192	T_CD4	FAS
5.69037e-195	0.691427	0.909	0.721	1.35101e-190	T_CD4	RPL13A
5.71724e-194	0.697387	0.266	0.108	1.35739e-189	T_CD4	KIF2A
3.52919e-192	0.468204	0.974	0.945	8.379e-188	T_CD4	HLA-B
5.08466e-192	0.770294	0.627	0.456	1.2072e-187	T_CD4	CIRBP
8.01204e-190	0.696084	0.285	0.118	1.90222e-185	T_CD4	RUNX3
1.07716e-189	0.820552	0.301	0.135	2.55739e-185	T_CD4	RBL2
8.60364e-185	0.781773	0.577	0.399	2.04268e-180	T_CD4	WIPF1
6.24724e-182	0.821298	0.421	0.241	1.48322e-177	T_CD4	CNN2
6.54847e-182	1.15624	0.506	0.349	1.55474e-177	T_CD4	RPS4Y1
3.57778e-181	0.470265	0.943	0.788	8.49437e-177	T_CD4	RPL21
1.56038e-180	0.716989	0.348	0.171	3.70465e-176	T_CD4	AC116366.3
3.9752e-179	0.812454	0.614	0.457	9.43791e-175	T_CD4	TRIM22
8.39363e-179	0.565862	0.998	0.978	1.99282e-174	T_CD4	MALAT1
6.51622e-173	0.794374	0.528	0.367	1.54708e-168	T_CD4	EIF3F
2.30851e-172	0.465726	0.932	0.807	5.48087e-168	T_CD4	RPL37A
2.11215e-168	0.811482	0.468	0.297	5.01467e-164	T_CD4	CCDC85B
1.84498e-167	0.650291	0.794	0.684	4.38035e-163	T_CD4	MYL12B
4.16719e-167	0.894101	0.511	0.35	9.89375e-163	T_CD4	LEPROTL1
4.72251e-167	0.836455	0.506	0.342	1.12122e-162	T_CD4	MYH9
6.28867e-164	0.296168	1	0.993	1.49306e-159	T_CD4	B2M
3.6282e-163	0.906769	0.322	0.163	8.61408e-159	T_CD4	CLDND1
4.71279e-158	0.809903	0.438	0.28	1.11891e-153	T_CD4	PPP1CC
7.77252e-158	0.677487	0.28	0.128	1.84535e-153	T_CD4	RCSD1
3.38064e-155	0.747295	0.312	0.157	8.02632e-151	T_CD4	BTN3A2
4.38253e-153	0.613467	0.736	0.637	1.0405e-148	T_CD4	PSME1
4.12938e-151	0.69007	0.631	0.499	9.80398e-147	T_CD4	PSMB8
9.43517e-150	0.510256	0.29	0.133	2.2401e-145	T_CD4	ANXA2R
3.67479e-148	0.777898	0.417	0.255	8.72469e-144	T_CD4	SELPLG
3.20322e-147	0.781838	0.539	0.388	7.60509e-143	T_CD4	ANKRD12
1.43365e-146	0.615924	0.687	0.545	3.40378e-142	T_CD4	GMFG
1.8485e-145	0.855348	0.387	0.234	4.38871e-141	T_CD4	G3BP2
1.56049e-144	0.695752	0.268	0.128	3.70491e-140	T_CD4	CDKN1B
1.89353e-143	0.722685	0.498	0.347	4.49563e-139	T_CD4	GPBP1
3.9005e-143	0.651905	0.645	0.524	9.26057e-139	T_CD4	SNRPD2
9.19965e-140	0.652519	0.558	0.415	2.18418e-135	T_CD4	HCLS1
1.40277e-139	0.604487	0.449	0.279	3.33046e-135	T_CD4	KIAA1551
1.69025e-138	0.437884	0.774	0.588	4.01299e-134	T_CD4	RPL17
1.81582e-138	0.743271	0.36	0.204	4.31112e-134	T_CD4	GPRIN3
2.22827e-138	0.661076	0.322	0.172	5.29036e-134	T_CD4	SH3KBP1
5.85667e-138	0.699777	0.546	0.411	1.39049e-133	T_CD4	SSR2
1.27436e-136	0.477548	0.629	0.479	3.02557e-132	T_CD4	PNRC1
3.17349e-136	0.581268	0.291	0.144	7.53449e-132	T_CD4	AKNA
9.15863e-136	0.690122	0.278	0.14	2.17444e-131	T_CD4	SPSB3
5.41416e-134	0.550098	0.341	0.184	1.28543e-129	T_CD4	HSH2D
1.08659e-133	0.633227	0.717	0.625	2.57978e-129	T_CD4	YWHAB
4.89612e-132	0.723803	0.488	0.344	1.16244e-127	T_CD4	SHISA5
6.28254e-131	0.43138	0.859	0.698	1.4916e-126	T_CD4	RPL31
3.46987e-130	0.618995	0.27	0.133	8.23816e-126	T_CD4	SIGIRR
1.14027e-129	0.707177	0.271	0.136	2.70723e-125	T_CD4	S1PR4
2.72748e-129	1.0092	0.542	0.402	6.47559e-125	T_CD4	TSC22D3
2.06847e-125	0.547526	0.7	0.597	4.91095e-121	T_CD4	YWHAZ
2.61119e-124	0.539252	0.818	0.665	6.19949e-120	T_CD4	RPL7
4.49216e-123	0.718155	0.446	0.304	1.06653e-118	T_CD4	KMT2E
9.66713e-123	0.675557	0.385	0.241	2.29517e-118	T_CD4	LNPEP
3.61388e-122	0.474143	0.768	0.65	8.58006e-118	T_CD4	HMGB1
1.03521e-121	0.5566	0.676	0.558	2.4578e-117	T_CD4	DRAP1
1.31614e-121	0.676209	0.521	0.395	3.12479e-117	T_CD4	APRT
7.3347e-121	0.663205	0.355	0.216	1.7414e-116	T_CD4	DENND2D
9.4637e-120	0.821142	0.306	0.174	2.24687e-115	T_CD4	ICAM2
1.88535e-119	0.62235	0.33	0.19	4.47619e-115	T_CD4	ELOVL5
1.88731e-119	0.766101	0.292	0.161	4.48085e-115	T_CD4	REXO2
4.01759e-117	0.456317	0.85	0.725	9.53857e-113	T_CD4	RPL27
9.28819e-117	0.637536	0.256	0.13	2.2052e-112	T_CD4	CCSER2
2.24934e-116	0.47559	0.718	0.594	5.34038e-112	T_CD4	MIF
2.56944e-116	0.593109	0.552	0.415	6.10037e-112	T_CD4	IFI44
4.85604e-116	0.600527	0.343	0.201	1.15292e-111	T_CD4	SP140
6.91516e-116	0.600686	0.272	0.141	1.6418e-111	T_CD4	ARAP2
8.82954e-116	0.646479	0.489	0.361	2.09631e-111	T_CD4	UBE2D2
1.14002e-115	0.719625	0.464	0.332	2.70663e-111	T_CD4	SF1
4.88032e-115	0.686894	0.549	0.42	1.15869e-110	T_CD4	EIF4A2
2.04067e-114	0.681719	0.509	0.384	4.84496e-110	T_CD4	ANAPC16
3.14332e-114	0.473529	0.802	0.64	7.46286e-110	T_CD4	RPL36A
3.08246e-113	0.542089	0.748	0.653	7.31837e-109	T_CD4	DDX5
3.76831e-113	0.631893	0.489	0.354	8.94671e-109	T_CD4	PHF11
4.80096e-112	0.596358	0.429	0.27	1.13984e-107	T_CD4	PIM1
1.68444e-111	0.688109	0.326	0.194	3.99919e-107	T_CD4	ERAP2
2.63352e-111	0.616292	0.422	0.284	6.2525e-107	T_CD4	ARID4B
2.08199e-110	0.719777	0.346	0.216	4.94306e-106	T_CD4	MED10
3.13231e-110	0.718689	0.351	0.211	7.43674e-106	T_CD4	AC004687.1
6.50637e-110	0.630155	0.525	0.386	1.54474e-105	T_CD4	SAMD9
9.41291e-109	0.673868	0.289	0.165	2.23481e-104	T_CD4	TMEM243
2.53656e-108	0.648221	0.296	0.168	6.02231e-104	T_CD4	C1GALT1
5.23625e-108	0.603513	0.323	0.188	1.24319e-103	T_CD4	IDH2
2.28666e-106	0.580801	0.604	0.482	5.42899e-102	T_CD4	SOD1
2.47715e-105	0.617324	0.554	0.435	5.88125e-101	T_CD4	EIF2AK2
3.54016e-105	0.514301	0.582	0.438	8.40504e-101	T_CD4	TAP1
1.94257e-104	0.374485	0.894	0.799	4.61204e-100	T_CD4	UBA52
1.21968e-103	0.39541	0.745	0.628	2.89577e-99	T_CD4	RNF213
4.09522e-102	0.500741	0.7	0.597	9.72287e-98	T_CD4	SUMO2
8.4866e-102	0.59839	0.303	0.177	2.01489e-97	T_CD4	ARHGEF3
8.9848e-102	0.351568	0.889	0.756	2.13317e-97	T_CD4	RPL38
2.06302e-100	0.628767	0.296	0.175	4.89803e-96	T_CD4	HMOX2
4.80496e-100	0.482779	0.72	0.609	1.14079e-95	T_CD4	TOMM7
7.11048e-100	0.64599	0.472	0.347	1.68817e-95	T_CD4	PPP1R18
7.49418e-100	0.620681	0.484	0.365	1.77927e-95	T_CD4	GPSM3
9.68334e-100	0.64756	0.535	0.428	2.29902e-95	T_CD4	SRSF5
1.73129e-99	0.423888	0.806	0.692	4.11043e-95	T_CD4	COX7C
2.70115e-99	0.443243	0.73	0.616	6.41307e-95	T_CD4	PSMB9
1.08718e-98	0.435873	0.778	0.601	2.58119e-94	T_CD4	CD52
1.50208e-98	0.597483	0.296	0.173	3.56624e-94	T_CD4	BIN2
1.77069e-98	0.710258	0.395	0.271	4.20396e-94	T_CD4	TAF1D
1.89855e-98	0.599877	0.518	0.412	4.50754e-94	T_CD4	EIF3G
2.57568e-97	0.624201	0.29	0.169	6.11517e-93	T_CD4	SYNRG
6.50896e-95	0.49216	0.627	0.497	1.54536e-90	T_CD4	FYB1
5.64006e-94	0.624233	0.282	0.163	1.33906e-89	T_CD4	SNHG7
5.90415e-94	0.561745	0.574	0.465	1.40176e-89	T_CD4	CIB1
7.98523e-94	0.731337	0.4	0.269	1.89585e-89	T_CD4	CREM
3.55956e-93	0.600187	0.287	0.169	8.4511e-89	T_CD4	SPTAN1
8.80488e-93	0.329475	0.425	0.288	2.09046e-88	T_CD4	HIST1H4C
1.56929e-92	0.596495	0.569	0.469	3.7258e-88	T_CD4	TMEM123
3.71376e-92	0.519111	0.532	0.425	8.8172e-88	T_CD4	HNRNPF
5.67218e-92	0.597106	0.501	0.391	1.34669e-87	T_CD4	ANP32B
6.98113e-92	0.543394	0.608	0.518	1.65746e-87	T_CD4	TRIR
1.14142e-91	0.482056	0.553	0.442	2.70995e-87	T_CD4	ELF1
6.97015e-91	0.51894	0.285	0.167	1.65485e-86	T_CD4	R3HDM4
1.17064e-89	0.565807	0.535	0.425	2.77933e-85	T_CD4	ERP29
2.19297e-88	0.717827	0.328	0.211	5.20655e-84	T_CD4	FOXP1
2.32196e-88	0.690766	0.263	0.155	5.5128e-84	T_CD4	KDSR
2.76369e-88	0.619652	0.261	0.149	6.56155e-84	T_CD4	KMT2A
2.87905e-88	0.580232	0.316	0.2	6.83544e-84	T_CD4	TRABD
7.33951e-88	0.567582	0.54	0.421	1.74255e-83	T_CD4	EIF3E
8.47354e-88	0.355191	0.651	0.51	2.01179e-83	T_CD4	IRF7
1.79605e-87	0.468221	0.706	0.604	4.26419e-83	T_CD4	COMMD6
9.78179e-87	0.593512	0.341	0.224	2.32239e-82	T_CD4	BUB3
4.07986e-86	0.604344	0.292	0.175	9.6864e-82	T_CD4	ANKRD44
8.17857e-86	0.574641	0.301	0.186	1.94176e-81	T_CD4	RTP4
3.40979e-85	0.583043	0.496	0.396	8.09552e-81	T_CD4	UBXN1
4.6675e-85	0.468081	0.618	0.496	1.10816e-80	T_CD4	IFI44L
5.24948e-85	0.68145	0.464	0.356	1.24633e-80	T_CD4	PNISR
8.28274e-83	0.621026	0.354	0.245	1.96649e-78	T_CD4	HNRNPUL1
3.70745e-82	0.621131	0.362	0.247	8.80222e-78	T_CD4	FAM107B
6.67112e-82	0.450912	0.637	0.539	1.58386e-77	T_CD4	IFI16
1.89863e-80	0.562102	0.501	0.4	4.50772e-76	T_CD4	2021-09-07
2.57166e-80	0.558712	0.554	0.459	6.10564e-76	T_CD4	LDHA
1.28797e-79	0.55946	0.345	0.232	3.0579e-75	T_CD4	DDX60
1.83282e-79	0.546693	0.277	0.17	4.35149e-75	T_CD4	HERPUD2
2.28011e-79	0.621795	0.308	0.195	5.41345e-75	T_CD4	TSTD1
2.85862e-79	0.520311	0.562	0.461	6.78695e-75	T_CD4	HMGN1
6.30369e-79	0.385277	0.752	0.667	1.49662e-74	T_CD4	OST4
6.65187e-79	0.622416	0.38	0.274	1.57929e-74	T_CD4	2021-09-09
9.43246e-79	0.646858	0.631	0.554	2.23945e-74	T_CD4	STAT1
1.00211e-78	0.489619	0.288	0.176	2.37922e-74	T_CD4	RASSF5
2.03803e-78	0.599122	0.274	0.167	4.83868e-74	T_CD4	NOP58
9.42536e-78	0.542333	0.256	0.153	2.23777e-73	T_CD4	SF3A2
1.21937e-77	0.478414	0.631	0.551	2.89502e-73	T_CD4	EDF1
3.16263e-77	0.540857	0.269	0.164	7.50871e-73	T_CD4	PARP1
2.14277e-76	0.36818	0.82	0.781	5.08737e-72	T_CD4	LY6E
2.62012e-76	0.537847	0.531	0.442	6.2207e-72	T_CD4	PRRC2C
5.77022e-76	0.620377	0.393	0.291	1.36997e-71	T_CD4	GTF3A
8.26149e-76	0.979624	0.348	0.239	1.96144e-71	T_CD4	KLF2
1.4489e-75	0.654319	0.349	0.248	3.43999e-71	T_CD4	NOSIP
2.33019e-74	0.503787	0.572	0.483	5.53234e-70	T_CD4	KRTCAP2
2.3715e-73	0.613034	0.38	0.279	5.63041e-69	T_CD4	PPP1R2
1.11275e-72	0.61613	0.377	0.275	2.64189e-68	T_CD4	FNBP1
1.29296e-72	0.502306	0.295	0.192	3.06974e-68	T_CD4	TRIM21
6.74858e-72	0.393317	0.701	0.631	1.60225e-67	T_CD4	HNRNPA2B1
2.12703e-71	0.526702	0.518	0.423	5.04998e-67	T_CD4	N4BP2L2
8.1578e-71	0.417382	0.383	0.259	1.93682e-66	T_CD4	SLC2A3
1.42493e-70	0.465999	0.568	0.474	3.38306e-66	T_CD4	CNBP
1.55188e-70	0.607834	0.45	0.359	3.68449e-66	T_CD4	CUTA
3.94265e-70	0.638806	0.417	0.323	9.36063e-66	T_CD4	PRMT2
3.22522e-69	0.587428	0.382	0.285	7.65732e-65	T_CD4	EIF4B
5.85175e-69	0.634814	0.313	0.21	1.38932e-64	T_CD4	TNRC6B
8.06723e-69	0.556084	0.298	0.199	1.91532e-64	T_CD4	SS18L2
1.28627e-68	0.533758	0.503	0.418	3.05387e-64	T_CD4	ABRACL
3.66302e-68	0.382895	0.765	0.686	8.69674e-64	T_CD4	ATP5MC2
4.32332e-68	0.455058	0.427	0.315	1.02644e-63	T_CD4	OPTN
4.69861e-68	0.562568	0.339	0.24	1.11554e-63	T_CD4	MYCBP2
1.0238e-67	0.594435	0.397	0.299	2.4307e-63	T_CD4	XBP1
1.14392e-67	0.553263	0.396	0.294	2.7159e-63	T_CD4	CELF2
1.83628e-67	0.522013	0.279	0.177	4.3597e-63	T_CD4	HNRNPLL
4.58052e-67	0.579911	0.341	0.243	1.08751e-62	T_CD4	TECR
6.40577e-66	0.541008	0.394	0.297	1.52086e-61	T_CD4	SNHG8
1.04763e-65	0.515679	0.516	0.433	2.48728e-61	T_CD4	RBM39
2.1442e-65	0.463692	0.405	0.295	5.09075e-61	T_CD4	USP18
2.80988e-65	0.360534	0.43	0.322	6.67121e-61	T_CD4	ZC3HAV1
3.74822e-65	0.439013	0.588	0.508	8.89903e-61	T_CD4	RAN
1.09683e-64	0.708085	0.253	0.156	2.6041e-60	T_CD4	PTGER2
1.85453e-64	0.50195	0.563	0.487	4.40304e-60	T_CD4	HNRNPDL
3.36645e-64	0.556766	0.426	0.338	7.99263e-60	T_CD4	SRSF11
5.54924e-64	0.441028	0.577	0.508	1.3175e-59	T_CD4	HNRNPC
5.68622e-64	0.552185	0.362	0.262	1.35002e-59	T_CD4	KRT10
7.73092e-64	0.607931	0.383	0.29	1.83547e-59	T_CD4	ARGLU1
8.15055e-63	0.411663	0.635	0.552	1.9351e-58	T_CD4	EIF3K
1.97525e-62	0.601816	0.308	0.212	4.68964e-58	T_CD4	CDK2AP2
2.75952e-62	0.259571	0.927	0.869	6.55166e-58	T_CD4	EIF1
3.96308e-62	0.536184	0.313	0.222	9.40915e-58	T_CD4	AIP
5.55314e-62	0.458207	0.572	0.486	1.31843e-57	T_CD4	ZFAS1
1.83325e-61	0.431522	0.612	0.533	4.35251e-57	T_CD4	SLC25A6
5.90369e-61	0.339309	0.731	0.643	1.40165e-56	T_CD4	UQCRB
2.43365e-59	0.575459	0.379	0.293	5.77797e-55	T_CD4	NCOR1
1.40837e-58	0.381926	0.624	0.531	3.34376e-54	T_CD4	UBE2L6
1.92331e-58	0.475584	0.508	0.432	4.56632e-54	T_CD4	HNRNPA3
2.21591e-58	0.477065	0.299	0.207	5.26102e-54	T_CD4	TSC22D4
2.49221e-58	0.436773	0.304	0.202	5.917e-54	T_CD4	GALM
2.69584e-58	0.379898	0.903	0.838	6.40046e-54	T_CD4	PFN1
4.68187e-58	0.390371	0.573	0.481	1.11157e-53	T_CD4	LSP1
9.28281e-58	0.518286	0.41	0.33	2.20392e-53	T_CD4	SF3B1
9.54813e-58	0.527363	0.381	0.294	2.26692e-53	T_CD4	IDS
1.17487e-57	0.556365	0.31	0.216	2.78937e-53	T_CD4	APOBEC3G
2.72039e-57	0.348137	0.798	0.705	6.45874e-53	T_CD4	RPS11
8.27753e-57	0.546274	0.256	0.169	1.96525e-52	T_CD4	GIMAP2
2.79562e-56	0.517143	0.425	0.349	6.63737e-52	T_CD4	NDFIP1
6.39033e-56	0.324449	0.772	0.71	1.51719e-51	T_CD4	COX4I1
6.61844e-56	0.493539	0.343	0.249	1.57135e-51	T_CD4	MACF1
7.01641e-56	0.25795	0.528	0.421	1.66584e-51	T_CD4	LCP2
1.07942e-54	0.551587	0.3	0.212	2.56276e-50	T_CD4	SUN2
2.85077e-54	0.49491	0.266	0.176	6.76831e-50	T_CD4	OGT
1.24187e-53	0.512024	0.427	0.347	2.94844e-49	T_CD4	NSA2
3.77862e-53	0.520694	0.257	0.172	8.9712e-49	T_CD4	CMTM3
6.45114e-53	0.504013	0.357	0.276	1.53163e-48	T_CD4	TERF2IP
1.00219e-52	0.43018	0.43	0.348	2.37941e-48	T_CD4	RBCK1
1.27038e-52	0.475811	0.507	0.434	3.01614e-48	T_CD4	NCL
3.70285e-52	0.373843	0.573	0.51	8.79131e-48	T_CD4	DAZAP2
1.26076e-51	0.512998	0.365	0.288	2.99329e-47	T_CD4	THRAP3
1.84141e-51	0.560748	0.312	0.231	4.37187e-47	T_CD4	C9orf78
3.64081e-51	0.556811	0.302	0.223	8.64402e-47	T_CD4	CLNS1A
1.88445e-50	0.420963	0.323	0.233	4.47407e-46	T_CD4	HELZ2
2.01502e-50	0.531575	0.261	0.179	4.78406e-46	T_CD4	CASP8
2.36677e-50	0.504735	0.308	0.225	5.61919e-46	T_CD4	UTRN
2.45361e-50	0.55906	0.291	0.208	5.82537e-46	T_CD4	RNF19A
9.20183e-50	0.526954	0.345	0.269	2.1847e-45	T_CD4	HNRNPA0
1.12545e-49	0.432577	0.492	0.418	2.67205e-45	T_CD4	HLA-F
1.38513e-49	0.381763	0.653	0.581	3.28857e-45	T_CD4	SKP1
4.00748e-49	0.458406	0.523	0.472	9.51456e-45	T_CD4	CAPZB
4.47158e-49	0.48399	0.396	0.319	1.06164e-44	T_CD4	TCEA1
6.52261e-49	0.334582	0.463	0.365	1.5486e-44	T_CD4	CMPK2
6.78851e-49	0.46693	0.427	0.354	1.61173e-44	T_CD4	SRP9
8.9299e-49	0.439636	0.378	0.296	2.12014e-44	T_CD4	PARP10
3.22749e-48	0.498273	0.354	0.274	7.6627e-44	T_CD4	SMG1
8.61769e-48	0.497164	0.286	0.204	2.04601e-43	T_CD4	NKTR
3.18343e-47	0.546138	0.341	0.262	7.5581e-43	T_CD4	GCC2
3.26692e-47	0.484691	0.317	0.241	7.75632e-43	T_CD4	LRP10
4.67733e-47	0.466105	0.349	0.272	1.11049e-42	T_CD4	RNPS1
7.40181e-47	0.533233	0.446	0.379	1.75734e-42	T_CD4	DDX24
8.83959e-47	0.385504	0.54	0.486	2.09869e-42	T_CD4	TAPBP
1.17223e-46	0.449839	0.45	0.384	2.7831e-42	T_CD4	PSMA5
1.53699e-46	0.436736	0.481	0.411	3.64911e-42	T_CD4	PSMB10
1.65882e-46	0.460876	0.482	0.425	3.93837e-42	T_CD4	EIF3H
2.23724e-46	0.263797	0.818	0.756	5.31165e-42	T_CD4	PPIA
2.56382e-46	0.389487	0.253	0.17	6.08702e-42	T_CD4	SEMA4D
3.71764e-46	0.617682	0.346	0.274	8.82643e-42	T_CD4	MPHOSPH8
4.38769e-46	0.446604	0.421	0.346	1.04173e-41	T_CD4	RSRP1
4.99762e-46	0.373288	0.473	0.382	1.18653e-41	T_CD4	OAS3
1.52562e-45	0.515045	0.324	0.248	3.62213e-41	T_CD4	TPR
1.96304e-45	0.447995	0.479	0.422	4.66066e-41	T_CD4	SERBP1
2.35045e-45	0.496332	0.393	0.325	5.58045e-41	T_CD4	EID1
3.37928e-45	0.27621	0.342	0.246	8.02309e-41	T_CD4	TAGAP
9.87638e-45	0.509035	0.46	0.393	2.34485e-40	T_CD4	AHNAK
1.02229e-44	0.273884	0.642	0.568	2.42712e-40	T_CD4	PPIB
2.00169e-44	0.511413	0.313	0.242	4.75242e-40	T_CD4	MKRN1
2.1757e-44	0.42911	0.329	0.248	5.16556e-40	T_CD4	APBB1IP
3.56786e-44	0.490452	0.257	0.18	8.47082e-40	T_CD4	ATM
5.35456e-44	0.411212	0.611	0.561	1.27128e-39	T_CD4	SON
1.27315e-43	0.50668	0.334	0.263	3.02272e-39	T_CD4	PCGF5
2.11578e-43	0.445702	0.337	0.262	5.02329e-39	T_CD4	RAD21
4.25368e-43	0.471781	0.258	0.184	1.00991e-38	T_CD4	FNBP4
1.76689e-42	0.307213	0.864	0.804	4.19495e-38	T_CD4	GAPDH
7.95589e-42	0.398752	0.539	0.488	1.88889e-37	T_CD4	HIGD2A
8.1524e-42	0.472658	0.28	0.204	1.93554e-37	T_CD4	ARPC5L
1.60993e-41	0.419504	0.278	0.2	3.82229e-37	T_CD4	DOCK10
4.36382e-41	0.474012	0.388	0.327	1.03606e-36	T_CD4	TOMM20
5.42768e-41	0.277817	0.781	0.709	1.28864e-36	T_CD4	ATP5MG
7.56526e-41	0.430769	0.42	0.356	1.79614e-36	T_CD4	H2AFV
8.47956e-41	0.465926	0.255	0.181	2.01322e-36	T_CD4	DNPH1
1.1341e-40	0.46682	0.324	0.253	2.69258e-36	T_CD4	ATRX
1.26825e-40	0.434205	0.393	0.331	3.01108e-36	T_CD4	ARF5
1.80622e-40	0.484457	0.416	0.352	4.28834e-36	T_CD4	RABAC1
4.92831e-40	0.256776	0.704	0.607	1.17008e-35	T_CD4	MX1
8.31975e-40	0.263775	0.567	0.486	1.97527e-35	T_CD4	XAF1
3.45455e-39	0.32717	0.478	0.405	8.20179e-35	T_CD4	NT5C3A
8.68467e-39	0.293057	0.654	0.587	2.06191e-34	T_CD4	SSR4
1.17584e-38	0.387156	0.535	0.483	2.79169e-34	T_CD4	ATP5F1D
3.92926e-38	0.407265	0.332	0.263	9.32885e-34	T_CD4	WAS
6.13904e-38	0.399867	0.42	0.357	1.45753e-33	T_CD4	USP15
2.3577e-37	0.349473	0.545	0.486	5.59766e-33	T_CD4	PTGES3
3.5767e-37	0.295334	0.592	0.519	8.4918e-33	T_CD4	EPSTI1
4.17968e-37	0.452564	0.263	0.191	9.9234e-33	T_CD4	EEF1G
3.35661e-36	0.465148	0.414	0.361	7.96926e-32	T_CD4	SMDT1
3.84041e-36	0.424993	0.409	0.347	9.1179e-32	T_CD4	HM13
4.21991e-36	0.377656	0.252	0.181	1.00189e-31	T_CD4	STK10
4.75399e-36	0.473726	0.37	0.314	1.12869e-31	T_CD4	EIF3M
6.40891e-36	0.423861	0.442	0.393	1.5216e-31	T_CD4	PGAM1
1.06825e-35	0.51864	0.268	0.203	2.53624e-31	T_CD4	FKBP5
1.19446e-35	0.461592	0.265	0.199	2.8359e-31	T_CD4	CCNDBP1
1.35447e-35	0.370986	0.502	0.449	3.21579e-31	T_CD4	MSN
1.41198e-35	0.352623	0.41	0.331	3.35233e-31	T_CD4	TNFAIP3
2.61463e-35	0.281725	0.514	0.452	6.20766e-31	T_CD4	CFLAR
5.91446e-35	0.467968	0.369	0.317	1.40421e-30	T_CD4	POLR1D
6.62104e-35	0.373165	0.366	0.295	1.57197e-30	T_CD4	CAPN2
1.48423e-34	0.397124	0.444	0.392	3.52387e-30	T_CD4	CDC37
1.91595e-34	0.342323	0.375	0.31	4.54885e-30	T_CD4	NUB1
2.81724e-34	0.388176	0.468	0.421	6.6887e-30	T_CD4	CSDE1
2.85539e-34	0.30135	0.533	0.474	6.77926e-30	T_CD4	SAMD9L
4.76857e-34	0.416431	0.4	0.348	1.13215e-29	T_CD4	RTRAF
8.08415e-34	0.321309	0.584	0.538	1.91934e-29	T_CD4	TMEM50A
1.05275e-33	0.441194	0.255	0.192	2.49943e-29	T_CD4	SNRPA
1.12084e-33	0.448978	0.365	0.312	2.6611e-29	T_CD4	RALY
1.70674e-33	0.339876	0.512	0.468	4.05214e-29	T_CD4	NDUFB11
1.71482e-33	0.449618	0.258	0.197	4.07133e-29	T_CD4	POLR3GL
2.37653e-33	0.358253	0.614	0.578	5.64236e-29	T_CD4	BST2
4.87182e-33	0.458817	0.26	0.199	1.15667e-28	T_CD4	IMP3
5.49323e-33	0.359263	0.41	0.355	1.3042e-28	T_CD4	SF3B2
5.65255e-33	0.432516	0.456	0.409	1.34203e-28	T_CD4	MRPS21
8.1214e-33	0.431727	0.309	0.25	1.92818e-28	T_CD4	FGFR1OP2
1.49245e-32	0.376801	0.539	0.499	3.54337e-28	T_CD4	PGK1
2.1881e-32	0.388269	0.307	0.245	5.19498e-28	T_CD4	CSK
2.66498e-32	0.427947	0.274	0.214	6.3272e-28	T_CD4	LSM14A
3.16441e-32	0.418095	0.371	0.318	7.51293e-28	T_CD4	PYURF
5.01236e-32	0.288736	0.528	0.48	1.19003e-27	T_CD4	ADAR
7.18625e-32	0.363166	0.255	0.188	1.70616e-27	T_CD4	TNIP1
8.92867e-32	0.335187	0.373	0.3	2.11984e-27	T_CD4	SAMSN1
9.05144e-32	0.344	0.38	0.322	2.14899e-27	T_CD4	BRD2
2.04947e-31	0.413232	0.328	0.27	4.86586e-27	T_CD4	SRSF10
2.21765e-31	0.508704	0.308	0.251	5.26515e-27	T_CD4	LUC7L3
2.92717e-31	0.469148	0.265	0.207	6.94969e-27	T_CD4	DEGS1
5.51837e-31	0.313086	0.575	0.539	1.31017e-26	T_CD4	HNRNPK
7.58983e-31	0.496879	0.346	0.288	1.80198e-26	T_CD4	CDC42SE1
7.75254e-31	0.329207	0.559	0.503	1.84061e-26	T_CD4	OAS1
9.24509e-31	0.513736	0.273	0.215	2.19497e-26	T_CD4	CD4
1.46331e-30	0.387494	0.343	0.282	3.47419e-26	T_CD4	RABGAP1L
2.40505e-30	0.446339	0.333	0.282	5.71006e-26	T_CD4	CMPK1
5.85287e-30	0.322223	0.298	0.235	1.38959e-25	T_CD4	IFIT5
7.00949e-30	0.446085	0.253	0.194	1.66419e-25	T_CD4	FDFT1
1.53147e-29	0.431699	0.34	0.293	3.63602e-25	T_CD4	UBE2N
2.60372e-29	0.407058	0.465	0.434	6.18176e-25	T_CD4	TRAPPC1
2.91419e-29	0.394001	0.393	0.347	6.91887e-25	T_CD4	UBE2I
3.56606e-29	0.433239	0.34	0.288	8.46653e-25	T_CD4	GSDMD
4.17589e-29	0.448469	0.26	0.204	9.91439e-25	T_CD4	TIAL1
6.51076e-29	0.283497	0.506	0.455	1.54579e-24	T_CD4	SP110
6.79112e-29	0.397129	0.294	0.239	1.61235e-24	T_CD4	PPM1G
1.64511e-28	0.4338	0.257	0.202	3.90583e-24	T_CD4	SMAP1
1.83922e-28	0.442046	0.324	0.262	4.36668e-24	T_CD4	CYTOR
1.96172e-28	0.382115	0.311	0.261	4.6575e-24	T_CD4	PHB2
3.70011e-28	0.404487	0.295	0.242	8.78479e-24	T_CD4	CYBC1
7.87908e-28	0.338724	0.369	0.311	1.87065e-23	T_CD4	XRN1
9.26784e-28	0.356205	0.466	0.421	2.20037e-23	T_CD4	SPCS1
1.20796e-27	0.457233	0.253	0.199	2.86793e-23	T_CD4	NME3
1.89376e-27	0.374544	0.313	0.25	4.49616e-23	T_CD4	IL2RG
7.94472e-27	0.44335	0.377	0.328	1.88623e-22	T_CD4	RSL24D1
9.7785e-27	0.418388	0.402	0.364	2.32161e-22	T_CD4	SNRPB
1.1308e-26	0.453172	0.342	0.292	2.68474e-22	T_CD4	MZT2B
1.07222e-25	0.421585	0.253	0.203	2.54566e-21	T_CD4	DGCR6L
2.20156e-25	0.303982	0.51	0.464	5.22693e-21	T_CD4	OASL
2.55712e-25	0.414959	0.264	0.213	6.07111e-21	T_CD4	SURF4
3.45988e-25	0.40959	0.366	0.324	8.21445e-21	T_CD4	HP1BP3
3.97538e-25	0.365156	0.317	0.268	9.43834e-21	T_CD4	MIER1
4.1253e-25	0.29628	0.497	0.464	9.79429e-21	T_CD4	BRK1
6.99301e-25	0.327501	0.282	0.227	1.66028e-20	T_CD4	PNPT1
1.02234e-24	0.411486	0.398	0.36	2.42725e-20	T_CD4	AKAP13
1.87706e-24	0.355369	0.318	0.272	4.45651e-20	T_CD4	NONO
1.91246e-24	0.283242	0.32	0.266	4.54056e-20	T_CD4	RBBP6
1.973e-24	0.366363	0.546	0.489	4.68431e-20	T_CD4	JUNB
2.97467e-24	0.343067	0.377	0.336	7.06245e-20	T_CD4	EWSR1
6.16324e-24	0.448519	0.305	0.257	1.46328e-19	T_CD4	PRPF38B
1.82306e-23	0.396271	0.43	0.405	4.32831e-19	T_CD4	NDUFV2
2.21053e-23	0.392028	0.409	0.377	5.24825e-19	T_CD4	PAIP2
5.457e-23	0.393568	0.265	0.217	1.2956e-18	T_CD4	RSF1
7.36274e-23	0.259005	0.557	0.531	1.74806e-18	T_CD4	GUK1
9.67413e-23	0.400422	0.261	0.213	2.29683e-18	T_CD4	BPTF
1.70475e-22	0.394762	0.387	0.357	4.04742e-18	T_CD4	YWHAQ
3.92768e-22	0.342763	0.346	0.298	9.32509e-18	T_CD4	MCUB
1.57242e-21	0.267319	0.425	0.387	3.73323e-17	T_CD4	PARP9
2.33994e-21	0.397966	0.346	0.311	5.55549e-17	T_CD4	TBCB
5.32347e-21	0.405389	0.297	0.256	1.2639e-16	T_CD4	PPP1R12A
7.13586e-21	0.330719	0.394	0.363	1.6942e-16	T_CD4	KHDRBS1
9.2499e-21	0.452251	0.256	0.207	2.19611e-16	T_CD4	H1FX
1.02595e-20	0.334573	0.346	0.31	2.4358e-16	T_CD4	PDCD6
1.23834e-20	0.397123	0.293	0.253	2.94007e-16	T_CD4	EIF2S3
1.24084e-20	0.317746	0.363	0.311	2.94599e-16	T_CD4	IL10RA
1.41106e-20	0.542686	0.464	0.456	3.35014e-16	T_CD4	CMTM6
1.44905e-20	0.321324	0.417	0.387	3.44033e-16	T_CD4	SNU13
1.83973e-20	0.52384	0.454	0.445	4.36788e-16	T_CD4	ITGB1
2.50377e-20	0.352879	0.252	0.206	5.94446e-16	T_CD4	CHD2
4.26383e-20	0.320845	0.429	0.396	1.01232e-15	T_CD4	EML4
6.00166e-20	0.324963	0.445	0.42	1.42492e-15	T_CD4	ERH
6.08037e-20	0.372022	0.518	0.505	1.4436e-15	T_CD4	COX5A
9.46197e-20	0.416634	0.286	0.248	2.24646e-15	T_CD4	PCNP
1.86056e-19	0.289729	0.531	0.512	4.41733e-15	T_CD4	RAP1B
2.12805e-19	0.345968	0.469	0.448	5.05242e-15	T_CD4	DAD1
2.768e-19	0.359041	0.262	0.222	6.57177e-15	T_CD4	CCT7
6.01389e-19	0.3847	0.276	0.237	1.42782e-14	T_CD4	OXA1L
6.06803e-19	0.285703	0.281	0.237	1.44067e-14	T_CD4	N4BP1
6.32548e-19	0.365242	0.261	0.217	1.5018e-14	T_CD4	PTGER4
7.72669e-19	0.3618	0.276	0.236	1.83447e-14	T_CD4	TBRG1
8.86521e-19	0.260689	0.362	0.327	2.10478e-14	T_CD4	TANK
9.93138e-19	0.314097	0.258	0.214	2.35791e-14	T_CD4	TRAFD1
1.09339e-18	0.358227	0.286	0.249	2.59592e-14	T_CD4	DDOST
2.5225e-18	0.370543	0.331	0.297	5.98891e-14	T_CD4	EIF3L
3.91252e-18	0.354492	0.255	0.216	9.2891e-14	T_CD4	RSBN1L
4.64522e-18	0.312498	0.339	0.299	1.10287e-13	T_CD4	PAG1
5.38987e-18	0.394961	0.265	0.229	1.27966e-13	T_CD4	MEAF6
6.59608e-18	0.382438	0.281	0.244	1.56604e-13	T_CD4	LSM2
8.22898e-18	0.298154	0.462	0.442	1.95372e-13	T_CD4	C11orf58
1.08784e-17	0.307279	0.281	0.244	2.58276e-13	T_CD4	MAX
1.29841e-17	0.37377	0.393	0.374	3.0827e-13	T_CD4	UXT
2.02342e-17	0.353896	0.444	0.437	4.804e-13	T_CD4	PPP1CA
2.28716e-17	0.357633	0.305	0.273	5.43018e-13	T_CD4	SSNA1
2.72555e-17	0.289569	0.465	0.447	6.47101e-13	T_CD4	RBM8A
3.14274e-17	0.363711	0.315	0.282	7.4615e-13	T_CD4	BCLAF1
3.60222e-17	0.376801	0.32	0.292	8.55239e-13	T_CD4	SDF4
8.75927e-17	0.325482	0.463	0.432	2.07963e-12	T_CD4	NAP1L1
1.21368e-16	0.408916	0.267	0.235	2.88152e-12	T_CD4	ORMDL1
1.7284e-16	0.345979	0.446	0.431	4.10358e-12	T_CD4	C19orf53
2.04885e-16	0.324503	0.429	0.411	4.86439e-12	T_CD4	FUS
5.74912e-16	0.333471	0.317	0.288	1.36496e-11	T_CD4	PSMC5
8.98928e-16	0.363489	0.401	0.383	2.13423e-11	T_CD4	LSM7
4.00924e-15	0.331823	0.255	0.217	9.51874e-11	T_CD4	TRA2A
4.78625e-15	0.257745	0.562	0.551	1.13635e-10	T_CD4	ENO1
7.08612e-15	0.369286	0.357	0.334	1.68239e-10	T_CD4	AAK1
8.44609e-15	0.363473	0.293	0.266	2.00527e-10	T_CD4	MRFAP1
9.46985e-15	0.399152	0.334	0.314	2.24833e-10	T_CD4	TMCO1
9.89703e-15	0.354577	0.299	0.267	2.34975e-10	T_CD4	AKAP9
1.46038e-14	0.341856	0.307	0.284	3.46723e-10	T_CD4	EIF3D
2.02504e-14	0.306187	0.287	0.257	4.80784e-10	T_CD4	C1QBP
2.37008e-14	0.263358	0.384	0.361	5.62705e-10	T_CD4	STAT3
7.60236e-14	0.30378	0.329	0.311	1.80495e-09	T_CD4	XRCC6
8.03581e-14	0.346861	0.38	0.369	1.90786e-09	T_CD4	OSTF1
9.2005e-14	0.389738	0.263	0.234	2.18438e-09	T_CD4	ZRANB2
1.01567e-13	0.353128	0.341	0.32	2.41141e-09	T_CD4	LSM8
1.28826e-13	0.308477	0.418	0.403	3.05859e-09	T_CD4	ISCU
1.30487e-13	0.306628	0.412	0.399	3.09803e-09	T_CD4	RBM3
1.5953e-13	0.287421	0.346	0.324	3.78756e-09	T_CD4	EIF5A
2.33731e-13	0.303735	0.401	0.389	5.54924e-09	T_CD4	UBXN4
2.81254e-13	0.313248	0.258	0.226	6.67754e-09	T_CD4	TAF7
3.93314e-13	0.337522	0.281	0.257	9.33807e-09	T_CD4	TMX1
4.10923e-13	0.321458	0.323	0.304	9.75614e-09	T_CD4	OTUB1
4.52257e-13	0.362622	0.265	0.238	1.07375e-08	T_CD4	METTL26
5.59993e-13	0.321715	0.254	0.224	1.32954e-08	T_CD4	ITSN2
1.04717e-12	0.310984	0.329	0.31	2.4862e-08	T_CD4	XRCC5
1.16387e-12	0.322398	0.255	0.222	2.76327e-08	T_CD4	GPR65
2.97022e-12	0.297408	0.281	0.256	7.05191e-08	T_CD4	G3BP1
3.22399e-12	0.364439	0.298	0.273	7.65441e-08	T_CD4	HERPUD1
3.64838e-12	0.376481	0.339	0.324	8.66199e-08	T_CD4	NR3C1
4.59207e-12	0.345674	0.271	0.241	1.09025e-07	T_CD4	BHLHE40
4.776e-12	0.322416	0.351	0.333	1.13392e-07	T_CD4	PA2G4
8.31459e-12	0.300044	0.279	0.251	1.97405e-07	T_CD4	PCM1
1.82219e-11	0.323494	0.311	0.295	4.32625e-07	T_CD4	ENSA
2.05114e-11	0.266753	0.263	0.23	4.86982e-07	T_CD4	SPN
2.24902e-11	0.416004	0.268	0.245	5.33963e-07	T_CD4	DDX46
2.98203e-11	0.31582	0.405	0.401	7.07994e-07	T_CD4	VPS28
4.205e-11	0.265976	0.375	0.366	9.98352e-07	T_CD4	SSBP1
4.98311e-11	0.276777	0.302	0.28	1.18309e-06	T_CD4	IK
6.15955e-11	0.337564	0.255	0.234	1.4624e-06	T_CD4	DNAJA2
6.23445e-11	0.271348	0.353	0.338	1.48018e-06	T_CD4	UFC1
8.19539e-11	0.335106	0.281	0.26	1.94575e-06	T_CD4	GLUD1
9.25695e-11	0.350406	0.375	0.37	2.19779e-06	T_CD4	TRAM1
9.59089e-11	0.276214	0.305	0.285	2.27707e-06	T_CD4	CACYBP
1.09658e-10	0.258587	0.3	0.278	2.6035e-06	T_CD4	SETX
1.43928e-10	0.309003	0.27	0.25	3.41713e-06	T_CD4	ACP1
1.64891e-10	0.268325	0.291	0.264	3.91485e-06	T_CD4	TNFRSF1B
1.73821e-10	0.260859	0.445	0.44	4.12686e-06	T_CD4	ARL6IP4
2.68845e-10	0.318906	0.286	0.269	6.38292e-06	T_CD4	DGUOK
3.32825e-10	0.267551	0.372	0.366	7.90193e-06	T_CD4	FKBP8
3.5403e-10	0.31005	0.291	0.274	8.40539e-06	T_CD4	SRP19
3.62505e-10	0.445381	0.285	0.275	8.60659e-06	T_CD4	CORO1B
6.14656e-10	0.260475	0.471	0.474	1.45932e-05	T_CD4	NDUFB4
7.02217e-10	0.463628	0.536	0.523	1.6672e-05	T_CD4	JUN
1.40363e-09	0.300629	0.345	0.336	3.3325e-05	T_CD4	COX7A2L
1.46575e-09	0.274317	0.436	0.438	3.47999e-05	T_CD4	SRRM1
1.98519e-09	0.346703	0.372	0.367	4.71324e-05	T_CD4	RWDD1
2.58618e-09	0.257594	0.451	0.452	6.14011e-05	T_CD4	PARK7
3.2579e-09	0.28288	0.28	0.261	7.7349e-05	T_CD4	CALCOCO2
3.47777e-09	0.383156	0.281	0.265	8.25693e-05	T_CD4	RBBP4
3.98015e-09	0.286911	0.298	0.286	9.44967e-05	T_CD4	PNRC2
6.43587e-09	0.25431	0.409	0.411	0.0001528	T_CD4	PAK2
6.82126e-09	0.295793	0.306	0.295	0.00016195	T_CD4	NOL7
7.83422e-09	0.332098	0.303	0.291	0.000186	T_CD4	RBMX
1.25612e-08	0.292721	0.264	0.248	0.000298228	T_CD4	YPEL5
1.32962e-08	0.292821	0.346	0.344	0.000315678	T_CD4	SUMO1
1.63423e-08	0.263371	0.416	0.421	0.000387999	T_CD4	JTB
3.56212e-08	0.317127	0.292	0.283	0.000845718	T_CD4	HNRNPR
4.2494e-08	0.278861	0.285	0.276	0.00100889	T_CD4	APH1A
4.54534e-08	0.269456	0.29	0.275	0.00107915	T_CD4	ARHGAP30
4.56935e-08	0.323034	0.28	0.27	0.00108485	T_CD4	HAX1
5.16985e-08	0.318938	0.278	0.267	0.00122743	T_CD4	EIF3I
5.59281e-08	0.261414	0.275	0.264	0.00132784	T_CD4	FBXO7
6.38987e-08	0.270535	0.281	0.265	0.00151708	T_CD4	KRAS
8.19218e-08	0.276755	0.271	0.259	0.00194499	T_CD4	PPP2R1A
1.39172e-07	0.270757	0.27	0.253	0.00330423	T_CD4	MRPS6
3.65166e-07	0.259556	0.298	0.285	0.00866978	T_CD4	RPL22L1
4.21593e-07	0.300598	0.305	0.3	0.0100095	T_CD4	RSL1D1
5.72909e-07	0.262152	0.341	0.337	0.013602	T_CD4	REX1BD
6.32379e-07	0.257989	0.391	0.394	0.0150139	T_CD4	SRSF3
1.33303e-06	0.279319	0.268	0.261	0.0316488	T_CD4	SMARCA5
2.58561e-06	0.262805	0.319	0.319	0.0613876	T_CD4	AUP1
2.7437e-06	0.33718	0.314	0.312	0.065141	T_CD4	DDX18
2.81711e-06	0.294507	0.283	0.278	0.0668838	T_CD4	CGGBP1
3.66763e-06	0.287556	0.285	0.28	0.0870769	T_CD4	SLTM
6.41124e-06	0.338956	0.298	0.299	0.152216	T_CD4	UGP2
8.25187e-06	0.289426	0.254	0.245	0.195916	T_CD4	FAM129A
1.66748e-05	0.292149	0.274	0.267	0.395893	T_CD4	GLIPR1
2.02881e-05	0.301931	0.273	0.273	0.481679	T_CD4	STUB1
5.0558e-05	0.250212	0.253	0.25	1	T_CD4	PSMF1
6.14896e-05	0.257152	0.268	0.267	1	T_CD4	MAGOH
6.6623e-05	0.260827	0.285	0.286	1	T_CD4	TWF2
0.000139604	0.266243	0.355	0.364	1	T_CD4	SYF2
0.000227226	0.255341	0.359	0.371	1	T_CD4	CHURC1
0.00032046	0.269987	0.287	0.291	1	T_CD4	TMEM14B
0.000482179	0.264379	0.268	0.27	1	T_CD4	DHX36
0.000543576	0.272832	0.286	0.291	1	T_CD4	SRSF4
0.00913845	0.26677	0.321	0.34	1	T_CD4	HNRNPM
0	2.50688	0.434	0.156	0	Macro	CCL8
0	2.45033	0.898	0.318	0	Macro	CTSL
0	2.41849	0.547	0.309	0	Macro	CCL2
0	2.12372	0.343	0.093	0	Macro	CCL7
0	2.07051	1	0.967	0	Macro	FTL
0	2.0164	0.305	0.103	0	Macro	SPP1
0	2.01156	0.59	0.156	0	Macro	C1QC
0	1.98572	0.506	0.216	0	Macro	CXCL10
0	1.97363	0.922	0.436	0	Macro	CTSB
0	1.94341	0.732	0.352	0	Macro	APOC1
0	1.94321	0.865	0.251	0	Macro	CD68
0	1.84608	0.639	0.263	0	Macro	C1QB
0	1.80641	0.762	0.27	0	Macro	TIMP1
0	1.74103	0.632	0.257	0	Macro	APOE
0	1.72307	0.425	0.179	0	Macro	FABP4
0	1.72147	0.865	0.34	0	Macro	LYZ
0	1.69786	0.454	0.083	0	Macro	DEFB1
0	1.68563	0.287	0.07	0	Macro	CCL18
0	1.62624	0.974	0.504	0	Macro	TYROBP
0	1.60347	0.789	0.311	0	Macro	FABP5
0	1.54471	0.617	0.259	0	Macro	C1QA
0	1.54345	0.588	0.129	0	Macro	MAFB
0	1.54099	0.374	0.094	0	Macro	LGMN
0	1.51932	0.885	0.246	0	Macro	AIF1
0	1.51906	0.444	0.097	0	Macro	FN1
0	1.5187	0.954	0.58	0	Macro	HLA-DRA
0	1.49228	0.919	0.548	0	Macro	HLA-DRB1
0	1.48568	0.65	0.101	0	Macro	MS4A4A
0	1.4838	0.643	0.111	0	Macro	CD163
0	1.4697	0.598	0.137	0	Macro	MARCO
0	1.45145	0.784	0.264	0	Macro	IFI30
0	1.44964	0.894	0.422	0	Macro	CTSS
0	1.44588	0.954	0.436	0	Macro	CST3
0	1.44474	0.952	0.586	0	Macro	CSTB
0	1.40311	0.869	0.352	0	Macro	GRN
0	1.36985	0.362	0.056	0	Macro	FCN1
0	1.35818	0.751	0.322	0	Macro	HLA-DRB5
0	1.34605	0.606	0.115	0	Macro	GPNMB
0	1.31887	0.578	0.135	0	Macro	FBP1
0	1.29981	0.255	0.059	0	Macro	CXCL11
0	1.29748	0.445	0.155	0	Macro	APOBEC3A
0	1.296	0.937	0.521	0	Macro	LGALS3
0	1.29356	0.873	0.451	0	Macro	HLA-DPA1
0	1.26821	0.881	0.391	0	Macro	GLUL
0	1.25804	0.583	0.113	0	Macro	MSR1
0	1.25027	0.439	0.093	0	Macro	RETN
0	1.24988	0.817	0.301	0	Macro	GSTO1
0	1.2486	0.948	0.599	0	Macro	S100A10
0	1.23192	0.619	0.122	0	Macro	CFD
0	1.21538	0.976	0.648	0	Macro	VIM
0	1.20825	0.753	0.296	0	Macro	ATOX1
0	1.20404	0.942	0.539	0	Macro	PSAP
0	1.20168	0.883	0.37	0	Macro	NPC2
0	1.20105	0.976	0.783	0	Macro	CD74
0	1.19681	0.911	0.485	0	Macro	CD63
0	1.19624	0.937	0.52	0	Macro	CTSD
0	1.19413	0.717	0.306	0	Macro	HSPB1
0	1.19256	0.837	0.27	0	Macro	SERPINA1
0	1.19152	0.666	0.144	0	Macro	C1orf162
0	1.19115	0.584	0.142	0	Macro	PLIN2
0	1.18765	0.817	0.37	0	Macro	ATP6V1F
0	1.1872	0.629	0.231	0	Macro	HLA-DQA1
0	1.18376	0.608	0.118	0	Macro	CYBB
0	1.17972	0.548	0.095	0	Macro	CD14
0	1.17875	0.981	0.488	0	Macro	FCER1G
0	1.17697	0.792	0.325	0	Macro	CAPG
0	1.17663	0.72	0.202	0	Macro	SERPING1
0	1.17277	0.717	0.209	0	Macro	SNX10
0	1.16614	0.689	0.248	0	Macro	ACP5
0	1.16391	0.992	0.824	0	Macro	S100A11
0	1.15984	0.262	0.046	0	Macro	SDS
0	1.15744	0.917	0.471	0	Macro	LGALS1
0	1.15403	0.536	0.124	0	Macro	CSTA
0	1.15304	0.667	0.238	0	Macro	STXBP2
0	1.15289	0.524	0.084	0	Macro	VSIG4
0	1.15196	0.576	0.206	0	Macro	SGK1
0	1.14981	0.396	0.079	0	Macro	CALHM6
0	1.14839	0.716	0.212	0	Macro	CTSZ
0	1.14674	0.867	0.435	0	Macro	ANXA5
0	1.14426	1	0.962	0	Macro	FTH1
0	1.13955	0.433	0.097	0	Macro	MCEMP1
0	1.13901	0.45	0.072	0	Macro	LILRB4
0	1.115	0.587	0.141	0	Macro	CREG1
0	1.11486	0.822	0.432	0	Macro	CTSC
0	1.11182	0.591	0.115	0	Macro	OLR1
0	1.1082	0.704	0.277	0	Macro	HLA-DQB1
0	1.10731	0.694	0.177	0	Macro	FCGR3A
0	1.0931	0.494	0.248	0	Macro	HSPA1A
0	1.09058	0.792	0.38	0	Macro	TSPO
0	1.08474	0.758	0.238	0	Macro	APLP2
0	1.06642	0.57	0.139	0	Macro	HMOX1
0	1.06548	0.655	0.188	0	Macro	FCGRT
0	1.06359	0.649	0.241	0	Macro	CD81
0	1.06017	0.482	0.143	0	Macro	ALDH2
0	1.0596	0.49	0.082	0	Macro	TGFBI
0	1.05458	0.822	0.416	0	Macro	HLA-DPB1
0	1.05065	0.527	0.105	0	Macro	MS4A6A
0	1.04532	0.721	0.521	0	Macro	IFI27
0	1.04523	0.562	0.224	0	Macro	RGCC
0	1.04107	0.643	0.248	0	Macro	MGST3
0	1.0392	0.416	0.063	0	Macro	LHFPL2
0	1.03648	0.694	0.258	0	Macro	HLA-DMA
0	1.03637	0.359	0.053	0	Macro	FPR3
0	1.03443	0.618	0.11	0	Macro	FCGR1A
0	1.02458	0.715	0.183	0	Macro	MS4A7
0	1.01431	0.6	0.178	0	Macro	HEXB
0	1.01088	0.549	0.279	0	Macro	VAMP5
0	0.994738	0.854	0.562	0	Macro	TYMP
0	0.993474	0.478	0.084	0	Macro	CYP27A1
0	0.991544	0.771	0.215	0	Macro	SPI1
0	0.988116	0.545	0.088	0	Macro	DAB2
0	0.987307	0.824	0.299	0	Macro	BRI3
0	0.987226	0.282	0.037	0	Macro	PLA2G7
0	0.983712	0.801	0.394	0	Macro	RPS27L
0	0.977473	0.51	0.143	0	Macro	LIPA
0	0.971956	0.504	0.169	0	Macro	PLD3
0	0.969777	0.465	0.222	0	Macro	NUPR1
0	0.95958	0.56	0.117	0	Macro	LAIR1
0	0.958132	0.811	0.418	0	Macro	PRDX1
0	0.951722	0.453	0.084	0	Macro	MRC1
0	0.947691	0.257	0.038	0	Macro	CD300E
0	0.930302	0.494	0.205	0	Macro	GCHFR
0	0.912632	0.485	0.062	0	Macro	SLC7A7
0	0.910359	0.363	0.1	0	Macro	EMP1
0	0.907294	0.47	0.088	0	Macro	MPP1
0	0.90565	0.81	0.428	0	Macro	EMP3
0	0.901903	0.606	0.165	0	Macro	RNF130
0	0.893866	0.517	0.106	0	Macro	KCTD12
0	0.892123	0.318	0.062	0	Macro	RGL1
0	0.891192	0.473	0.082	0	Macro	HNMT
0	0.884841	0.65	0.149	0	Macro	IGSF6
0	0.878982	0.431	0.068	0	Macro	PLBD1
0	0.867932	0.853	0.445	0	Macro	RAC1
0	0.866589	0.762	0.51	0	Macro	RPS20
0	0.86448	0.931	0.657	0	Macro	OAZ1
0	0.858862	0.53	0.149	0	Macro	BLVRB
0	0.858013	0.574	0.226	0	Macro	CD9
0	0.857149	0.321	0.056	0	Macro	IL4I1
0	0.852978	0.848	0.498	0	Macro	YBX1
0	0.84978	0.542	0.112	0	Macro	TIMP2
0	0.844503	0.372	0.109	0	Macro	ATF5
0	0.839346	0.67	0.206	0	Macro	CXCL16
0	0.83545	0.265	0.034	0	Macro	RBP4
0	0.830672	0.625	0.264	0	Macro	SSB
0	0.82957	0.53	0.154	0	Macro	MFSD1
0	0.827308	0.431	0.102	0	Macro	FNIP2
0	0.827183	0.797	0.437	0	Macro	PSMA7
0	0.823417	0.564	0.197	0	Macro	SCARB2
0	0.823048	0.352	0.041	0	Macro	TREM2
0	0.817969	0.96	0.692	0	Macro	SH3BGRL3
0	0.81688	0.566	0.149	0	Macro	RAB31
0	0.813557	0.733	0.308	0	Macro	RTN4
0	0.812253	0.403	0.123	0	Macro	DUSP6
0	0.809681	0.523	0.185	0	Macro	LTA4H
0	0.808394	0.462	0.093	0	Macro	C5AR1
0	0.805933	0.682	0.299	0	Macro	GRB2
0	0.805303	0.678	0.27	0	Macro	GLIPR2
0	0.803932	0.877	0.482	0	Macro	LAPTM5
0	0.802354	0.8	0.313	0	Macro	ASAH1
0	0.800121	0.82	0.422	0	Macro	POMP
0	0.799894	0.524	0.33	0	Macro	CRIP1
0	0.795973	0.853	0.39	0	Macro	SDCBP
0	0.792643	0.734	0.198	0	Macro	MNDA
0	0.792475	0.497	0.135	0	Macro	BLVRA
0	0.791819	0.696	0.299	0	Macro	AP2S1
0	0.778414	0.997	0.931	0	Macro	TMSB10
0	0.776463	0.5	0.109	0	Macro	SMCO4
0	0.776053	0.789	0.397	0	Macro	CEBPB
0	0.773721	0.509	0.19	0	Macro	COMT
0	0.772602	0.8	0.401	0	Macro	ATP6V0B
0	0.769324	0.744	0.402	0	Macro	VAMP8
0	0.762254	0.447	0.086	0	Macro	SLC31A2
0	0.761377	0.579	0.219	0	Macro	LGALS3BP
0	0.761053	0.644	0.151	0	Macro	SMIM25
0	0.758223	0.531	0.167	0	Macro	PPT1
0	0.754298	0.871	0.478	0	Macro	GPX4
0	0.753098	0.541	0.154	0	Macro	ADA2
0	0.752955	0.674	0.298	0	Macro	GLRX
0	0.751736	0.705	0.213	0	Macro	LST1
0	0.751184	0.286	0.062	0	Macro	NEXN
0	0.748047	0.586	0.193	0	Macro	CTSH
0	0.745933	0.52	0.139	0	Macro	HLA-DMB
0	0.745859	0.482	0.081	0	Macro	PILRA
0	0.744136	0.853	0.372	0	Macro	S100A9
0	0.737302	0.863	0.484	0	Macro	ANXA2
0	0.736242	0.63	0.264	0	Macro	PYCARD
0	0.736143	0.558	0.331	0	Macro	RPS17
0	0.736133	0.651	0.341	0	Macro	LAP3
0	0.73612	0.372	0.079	0	Macro	DRAM1
0	0.729516	0.974	0.767	0	Macro	SERF2
0	0.728983	0.58	0.146	0	Macro	NCF2
0	0.72543	0.404	0.09	0	Macro	GM2A
0	0.724797	0.526	0.181	0	Macro	SNX2
0	0.723481	0.521	0.18	0	Macro	CCR1
0	0.720999	0.413	0.089	0	Macro	PTAFR
0	0.719322	0.363	0.065	0	Macro	LILRB1
0	0.718767	0.671	0.269	0	Macro	ITGB2
0	0.716585	0.436	0.134	0	Macro	PTPRE
0	0.716022	0.486	0.132	0	Macro	GNS
0	0.71553	0.646	0.292	0	Macro	BCAP31
0	0.713244	0.716	0.369	0	Macro	NDUFB1
0	0.701853	0.602	0.128	0	Macro	FCGR2A
0	0.698736	0.376	0.051	0	Macro	LY86
0	0.698371	0.403	0.09	0	Macro	RAB13
0	0.697875	0.254	0.037	0	Macro	TMEM176B
0	0.697779	0.895	0.619	0	Macro	S100A4
0	0.697107	0.344	0.059	0	Macro	LILRB2
0	0.696772	0.606	0.268	0	Macro	SH3BGRL
0	0.696157	0.915	0.711	0	Macro	CYBA
0	0.694084	0.329	0.06	0	Macro	TCN2
0	0.693974	0.455	0.16	0	Macro	ANXA4
0	0.690446	0.298	0.037	0	Macro	AC026369.3
0	0.688506	0.258	0.03	0	Macro	AC020656.1
0	0.688497	0.466	0.137	0	Macro	IFNGR2
0	0.683922	0.45	0.085	0	Macro	SIGLEC1
0	0.670523	0.373	0.099	0	Macro	SCD
0	0.663228	0.574	0.227	0	Macro	LAPTM4A
0	0.661251	0.593	0.226	0	Macro	UPP1
0	0.660855	0.384	0.049	0	Macro	CPVL
0	0.659216	0.384	0.078	0	Macro	VAT1
0	0.659062	0.475	0.094	0	Macro	LRP1
0	0.656645	0.978	0.783	0	Macro	ATP5F1E
0	0.652756	0.593	0.243	0	Macro	RNH1
0	0.652315	0.739	0.244	0	Macro	PLAUR
0	0.647812	0.251	0.058	0	Macro	HPSE
0	0.647358	0.397	0.078	0	Macro	CD86
0	0.645631	0.629	0.158	0	Macro	LY96
0	0.64261	0.526	0.197	0	Macro	PGD
0	0.641611	0.456	0.146	0	Macro	HAVCR2
0	0.637992	0.317	0.056	0	Macro	ANPEP
0	0.63007	0.843	0.468	0	Macro	NOP10
0	0.629766	0.344	0.051	0	Macro	PPARG
0	0.627467	0.964	0.763	0	Macro	MYL6
0	0.624827	0.495	0.213	0	Macro	CDKN1A
0	0.615818	0.554	0.285	0	Macro	WARS
0	0.615642	0.593	0.265	0	Macro	MGAT1
0	0.615211	0.59	0.28	0	Macro	ELOC
0	0.613931	0.314	0.063	0	Macro	RIN2
0	0.612384	0.545	0.184	0	Macro	LAMP2
0	0.607372	0.629	0.331	0	Macro	FOS
0	0.606316	0.852	0.533	0	Macro	GNG5
0	0.605613	0.377	0.106	0	Macro	MYOF
0	0.605237	0.438	0.079	0	Macro	SIRPA
0	0.604761	0.988	0.819	0	Macro	S100A6
0	0.603372	0.281	0.052	0	Macro	NR1H3
0	0.602386	0.305	0.04	0	Macro	CD302
0	0.602054	0.335	0.051	0	Macro	EMILIN2
0	0.600211	0.389	0.123	0	Macro	CES1
0	0.599276	0.48	0.129	0	Macro	CORO1C
0	0.599151	0.581	0.191	0	Macro	TPP1
0	0.598699	0.753	0.384	0	Macro	ARPC1B
0	0.594928	0.4	0.094	0	Macro	FUOM
0	0.594221	0.613	0.204	0	Macro	ATP6V1B2
0	0.592609	0.328	0.04	0	Macro	SCIMP
0	0.592169	0.309	0.057	0	Macro	P2RX7
0	0.591451	0.463	0.173	0	Macro	CNIH4
0	0.591095	0.317	0.052	0	Macro	TNS3
0	0.587587	0.439	0.127	0	Macro	SCPEP1
0	0.586746	0.527	0.223	0	Macro	LRPAP1
0	0.585613	0.596	0.247	0	Macro	CAPZA2
0	0.585299	0.448	0.114	0	Macro	ACTN1
0	0.584944	0.83	0.513	0	Macro	ELOB
0	0.584594	0.307	0.05	0	Macro	ADAP2
0	0.58356	0.747	0.387	0	Macro	ARPC5
0	0.582665	0.251	0.065	0	Macro	OTUD1
0	0.581291	0.428	0.073	0	Macro	PLXDC2
0	0.579641	0.498	0.287	0	Macro	RPS10
0	0.579301	0.341	0.071	0	Macro	C3AR1
0	0.579033	0.574	0.248	0	Macro	LAMP1
0	0.578825	0.709	0.374	0	Macro	PKM
0	0.577265	0.381	0.08	0	Macro	KYNU
0	0.576928	0.644	0.158	0	Macro	SLC11A1
0	0.572636	0.488	0.18	0	Macro	ATP1B3
0	0.571617	0.681	0.344	0	Macro	SNX3
0	0.570007	0.407	0.157	0	Macro	CBR1
0	0.569918	0.863	0.517	0	Macro	GABARAP
0	0.566205	0.3	0.066	0	Macro	CD40
0	0.561725	0.283	0.07	0	Macro	GMPR
0	0.557218	0.438	0.14	0	Macro	LEPROT
0	0.556478	0.984	0.927	0	Macro	TMSB4X
0	0.556437	0.64	0.208	0	Macro	ZEB2
0	0.555808	0.3	0.078	0	Macro	FGL2
0	0.555578	0.552	0.213	0	Macro	ATP6AP1
0	0.555532	0.64	0.298	0	Macro	H2AFY
0	0.555508	0.594	0.324	0	Macro	TPM4
0	0.55493	0.424	0.094	0	Macro	SLC15A3
0	0.554583	0.79	0.443	0	Macro	ATP6V0E1
0	0.553938	0.253	0.055	0	Macro	INHBA
0	0.553865	0.766	0.456	0	Macro	ATP6V1G1
0	0.553626	0.481	0.141	0	Macro	LACTB
0	0.553516	0.347	0.062	0	Macro	ENG
0	0.551228	0.844	0.559	0	Macro	CALM1
0	0.551007	0.577	0.219	0	Macro	CTSA
0	0.546472	0.269	0.039	0	Macro	SDSL
0	0.546455	0.863	0.544	0	Macro	ARPC3
0	0.546376	0.58	0.232	0	Macro	PTPN6
0	0.542785	0.259	0.054	0	Macro	EGR2
0	0.539261	0.398	0.111	0	Macro	DSE
0	0.539019	0.544	0.229	0	Macro	AKR1A1
0	0.538649	0.659	0.483	0	Macro	RPL17
0	0.538243	0.643	0.313	0	Macro	CLTA
0	0.537705	0.409	0.106	0	Macro	P2RX4
0	0.536635	0.55	0.232	0	Macro	RNASET2
0	0.536614	0.329	0.064	0	Macro	NCEH1
0	0.536258	0.27	0.074	0	Macro	ACP2
0	0.534148	0.601	0.278	0	Macro	LGALS9
0	0.533966	0.55	0.243	0	Macro	RHEB
0	0.533284	0.38	0.072	0	Macro	2021-03-01
0	0.533218	0.517	0.216	0	Macro	ARL6IP1
0	0.532341	0.492	0.177	0	Macro	SPG21
0	0.531912	0.28	0.034	0	Macro	SLAMF8
0	0.531745	0.342	0.071	0	Macro	ABCA1
0	0.530936	0.321	0.107	0	Macro	PLEKHO1
0	0.529257	0.83	0.616	0	Macro	MT2A
0	0.528725	0.493	0.21	0	Macro	CCL3
0	0.527701	0.41	0.146	0	Macro	DPH3
0	0.527489	0.501	0.127	0	Macro	FGR
0	0.526398	0.424	0.123	0	Macro	RASGEF1B
0	0.524208	0.43	0.183	0	Macro	TUBA1C
0	0.523576	0.345	0.061	0	Macro	NPL
0	0.522686	0.528	0.121	0	Macro	TREM1
0	0.522166	0.37	0.16	0	Macro	RHOB
0	0.522125	0.307	0.043	0	Macro	CSF1R
0	0.521767	0.442	0.173	0	Macro	TMBIM4
0	0.521538	0.579	0.207	0	Macro	RNF13
0	0.512594	0.612	0.282	0	Macro	RAB7A
0	0.512441	0.881	0.591	0	Macro	HSP90AA1
0	0.511229	0.583	0.231	0	Macro	LYN
0	0.509761	0.35	0.053	0	Macro	SLCO2B1
0	0.509456	0.389	0.134	0	Macro	SOAT1
0	0.507769	0.343	0.049	0	Macro	OSCAR
0	0.506199	0.734	0.401	0	Macro	NDUFB2
0	0.505922	0.663	0.281	0	Macro	GRINA
0	0.504982	0.473	0.097	0	Macro	HCK
0	0.504882	0.543	0.238	0	Macro	RAB10
0	0.504686	0.572	0.261	0	Macro	TMEM219
0	0.50468	0.66	0.34	0	Macro	FKBP1A
0	0.504345	0.502	0.187	0	Macro	SQOR
0	0.504207	0.471	0.176	0	Macro	ARHGAP18
0	0.504051	0.989	0.864	0	Macro	ACTB
0	0.503944	0.614	0.262	0	Macro	ATP6V0D1
0	0.503337	0.636	0.298	0	Macro	C4orf48
0	0.503089	0.396	0.096	0	Macro	GAA
0	0.50282	0.799	0.436	0	Macro	TUBA1B
0	0.50124	0.478	0.15	0	Macro	ACSL1
0	0.498148	0.563	0.26	0	Macro	LAMTOR1
0	0.492944	0.357	0.112	0	Macro	KLF4
0	0.489157	0.566	0.266	0	Macro	GNAI2
0	0.489068	0.881	0.628	0	Macro	ITM2B
0	0.488499	0.814	0.509	0	Macro	RHOA
0	0.488248	0.396	0.098	0	Macro	DMXL2
0	0.486781	0.478	0.219	0	Macro	FAM96A
0	0.486314	0.378	0.07	0	Macro	CLEC12A
0	0.484594	0.795	0.483	0	Macro	UQCR11
0	0.484275	0.454	0.204	0	Macro	NINJ1
0	0.484217	0.324	0.087	0	Macro	CD84
0	0.484031	0.466	0.184	0	Macro	PDXK
0	0.483785	0.772	0.295	0	Macro	BCL2A1
0	0.482468	0.512	0.252	0	Macro	TKT
0	0.481277	0.37	0.109	0	Macro	CRTAP
0	0.480448	0.763	0.545	0	Macro	UBB
0	0.480037	0.428	0.165	0	Macro	BLOC1S2
0	0.479246	0.78	0.436	0	Macro	CD44
0	0.477493	0.326	0.073	0	Macro	ITGA5
0	0.477491	0.382	0.168	0	Macro	B3GNT2
0	0.476549	0.346	0.074	0	Macro	DPYSL2
0	0.476517	0.481	0.203	0	Macro	ATP6AP2
0	0.474524	0.291	0.092	0	Macro	NECTIN2
0	0.474079	0.64	0.312	0	Macro	PSMA4
0	0.472826	0.64	0.294	0	Macro	HSBP1
0	0.47253	0.645	0.253	0	Macro	TNFSF13B
0	0.472362	0.327	0.084	0	Macro	SLC43A2
0	0.471186	0.365	0.092	0	Macro	GNB4
0	0.470496	0.404	0.177	0	Macro	MYADM
0	0.467617	0.375	0.121	0	Macro	SLC25A24
0	0.467193	0.289	0.12	0	Macro	IER5
0	0.46676	0.364	0.095	0	Macro	TGM2
0	0.465	0.597	0.315	0	Macro	CD47
0	0.463566	0.715	0.402	0	Macro	CDC42
0	0.462894	0.505	0.211	0	Macro	MTPN
0	0.461656	0.279	0.054	0	Macro	LILRA5
0	0.460954	0.702	0.376	0	Macro	DBI
0	0.459981	0.292	0.053	0	Macro	AXL
0	0.459955	0.459	0.154	0	Macro	IFNGR1
0	0.459803	0.451	0.109	0	Macro	ALOX5
0	0.45976	0.322	0.055	0	Macro	SLC8A1
0	0.459134	0.31	0.078	0	Macro	GPR137B
0	0.458264	0.789	0.508	0	Macro	CALM2
0	0.458058	0.765	0.446	0	Macro	UQCR10
0	0.458048	0.49	0.172	0	Macro	RBM47
0	0.457866	0.338	0.094	0	Macro	SLC31A1
0	0.45658	0.286	0.084	0	Macro	GLMP
0	0.456151	0.434	0.152	0	Macro	UBE2D1
0	0.455784	0.728	0.412	0	Macro	ATP5MPL
0	0.455516	0.546	0.267	0	Macro	CHCHD10
0	0.453653	0.279	0.056	0	Macro	ZNF385A
0	0.453111	0.29	0.068	0	Macro	HEBP1
0	0.452708	0.375	0.144	0	Macro	B4GALT5
0	0.45262	0.346	0.111	0	Macro	ATP6V1A
0	0.45112	0.455	0.221	0	Macro	MARCKS
0	0.450301	0.35	0.082	0	Macro	PECAM1
0	0.450042	0.489	0.198	0	Macro	RAB5C
0	0.447419	0.3	0.08	0	Macro	ALAS1
0	0.446216	0.654	0.337	0	Macro	SEC62
0	0.445734	0.856	0.6	0	Macro	IFI6
0	0.445188	0.595	0.303	0	Macro	MOB1A
0	0.445009	0.741	0.448	0	Macro	NDUFA4
0	0.444971	0.524	0.257	0	Macro	DNAJC15
0	0.444909	0.518	0.208	0	Macro	SFT2D1
0	0.443244	0.493	0.175	0	Macro	NAGK
0	0.442184	0.574	0.292	0	Macro	ZNF706
0	0.442173	0.408	0.111	0	Macro	SKAP2
0	0.43899	0.426	0.152	0	Macro	EVI2B
0	0.438741	0.294	0.047	0	Macro	CPM
0	0.437447	0.561	0.299	0	Macro	SEC11A
0	0.437262	0.62	0.312	0	Macro	TALDO1
0	0.437035	0.559	0.27	0	Macro	RAB5IF
0	0.436776	0.521	0.243	0	Macro	NUCB1
0	0.43675	0.369	0.15	0	Macro	PLA2G16
0	0.436646	0.636	0.361	0	Macro	DUSP1
0	0.436497	0.558	0.257	0	Macro	NCF1
0	0.434793	0.361	0.197	0	Macro	HSPH1
0	0.433985	0.393	0.185	0	Macro	CITED2
0	0.43388	0.558	0.23	0	Macro	RAB1A
0	0.431366	0.331	0.11	0	Macro	DNASE2
0	0.430794	0.346	0.082	0	Macro	RAB20
0	0.429905	0.606	0.353	0	Macro	CALR
0	0.428808	0.789	0.455	0	Macro	ATP5MD
0	0.42797	0.28	0.083	0	Macro	METRNL
0	0.427588	0.765	0.473	0	Macro	PSME2
0	0.425399	0.295	0.064	0	Macro	SIDT2
0	0.42372	0.691	0.357	0	Macro	COX17
0	0.421806	0.86	0.62	0	Macro	PFDN5
0	0.421484	0.303	0.085	0	Macro	RIPK2
0	0.421357	0.733	0.562	0	Macro	RPL27A
0	0.421083	0.511	0.231	0	Macro	M6PR
0	0.420777	0.545	0.26	0	Macro	SLIRP
0	0.419802	0.586	0.293	0	Macro	YWHAH
0	0.41882	0.38	0.135	0	Macro	TFRC
0	0.417103	0.458	0.197	0	Macro	CTNNB1
0	0.416226	0.383	0.112	0	Macro	FKBP15
0	0.415474	0.466	0.134	0	Macro	CD83
0	0.413411	0.866	0.547	0	Macro	TXN
0	0.413296	0.264	0.055	0	Macro	HK2
0	0.412641	0.556	0.268	0	Macro	VPS29
0	0.412249	0.582	0.326	0	Macro	HSPE1
0	0.411534	0.288	0.042	0	Macro	HK3
0	0.411228	0.94	0.628	0	Macro	SRGN
0	0.410189	0.785	0.47	0	Macro	COX5B
0	0.409963	0.434	0.178	0	Macro	LMNA
0	0.409846	0.461	0.203	0	Macro	NENF
0	0.409389	0.251	0.046	0	Macro	TSPAN4
0	0.407063	0.352	0.151	0	Macro	RTCB
0	0.406707	0.779	0.448	0	Macro	COX8A
0	0.406108	0.282	0.088	0	Macro	AAED1
0	0.403844	0.687	0.378	0	Macro	NDUFA3
0	0.403743	0.488	0.215	0	Macro	LAMTOR2
0	0.403052	0.609	0.316	0	Macro	ATP5PD
0	0.400545	0.368	0.103	0	Macro	PTPN12
0	0.399962	0.295	0.084	0	Macro	SMIM30
0	0.399325	0.49	0.23	0	Macro	LIMS1
0	0.397903	0.686	0.372	0	Macro	TBCA
0	0.397879	0.503	0.21	0	Macro	EFHD2
0	0.396352	0.363	0.135	0	Macro	TENT5A
0	0.395594	0.551	0.275	0	Macro	SYNGR2
0	0.395128	0.56	0.273	0	Macro	ENY2
0	0.394634	0.278	0.049	0	Macro	DAPK1
0	0.394493	0.292	0.057	0	Macro	FMNL2
0	0.394476	0.305	0.053	0	Macro	TLR4
0	0.393411	0.457	0.219	0	Macro	CNDP2
0	0.393333	0.301	0.088	0	Macro	TCEAL4
0	0.390801	0.431	0.181	0	Macro	SUMO3
0	0.390367	0.463	0.213	0	Macro	TIMM8B
0	0.389394	0.725	0.445	0	Macro	TPM3
0	0.386257	0.666	0.448	0	Macro	RPL23
0	0.384922	0.76	0.596	0	Macro	KLF6
0	0.383924	0.687	0.388	0	Macro	RBX1
0	0.383496	0.57	0.402	0	Macro	ALOX5AP
0	0.383228	0.293	0.07	0	Macro	UBE2E2
0	0.383161	0.489	0.341	0	Macro	ATP6V0C
0	0.381407	0.335	0.103	0	Macro	VAMP3
0	0.378376	0.838	0.625	0	Macro	RPL38
0	0.378032	0.489	0.292	0	Macro	PSMA6
0	0.377509	0.837	0.536	0	Macro	SRP14
0	0.377083	0.371	0.152	0	Macro	DYNC1I2
0	0.376442	0.348	0.119	0	Macro	DRAM2
0	0.375018	0.509	0.248	0	Macro	SNRPB2
0	0.374871	0.475	0.123	0	Macro	TFEC
0	0.374275	0.309	0.118	0	Macro	TMEM70
0	0.373252	0.267	0.063	0	Macro	SECTM1
0	0.372983	0.299	0.087	0	Macro	PEPD
0	0.37223	0.43	0.155	0	Macro	DDAH2
0	0.372018	0.373	0.176	0	Macro	FDX1
0	0.372002	0.42	0.123	0	Macro	THEMIS2
0	0.371274	0.398	0.091	0	Macro	LILRB3
0	0.370794	0.285	0.085	0	Macro	MGST2
0	0.370301	0.752	0.443	0	Macro	NDUFA1
0	0.369775	0.786	0.481	0	Macro	TMBIM6
0	0.367953	0.447	0.167	0	Macro	ATP6V1E1
0	0.367485	0.378	0.142	0	Macro	HSD17B11
0	0.367446	0.326	0.172	0	Macro	IER3
0	0.367366	0.553	0.268	0	Macro	LAMTOR5
0	0.364345	0.27	0.103	0	Macro	PHLDA2
0	0.362131	0.299	0.075	0	Macro	SYK
0	0.36057	0.291	0.049	0	Macro	RENBP
0	0.359554	0.305	0.116	0	Macro	APIP
0	0.359326	0.273	0.075	0	Macro	CYFIP1
0	0.359033	0.257	0.063	0	Macro	TMEM251
0	0.358778	0.314	0.114	0	Macro	AP1S2
0	0.35862	0.811	0.493	0	Macro	UBL5
0	0.358023	0.295	0.067	0	Macro	SHTN1
0	0.357667	0.269	0.1	0	Macro	TLNRD1
0	0.357319	0.709	0.412	0	Macro	PRR13
0	0.356895	0.544	0.346	0	Macro	ALDOA
0	0.356056	0.568	0.298	0	Macro	ST13
0	0.355941	0.648	0.356	0	Macro	CAP1
0	0.355203	0.518	0.262	0	Macro	SH3GLB1
0	0.354931	0.553	0.299	0	Macro	NDUFA13
0	0.354501	0.311	0.124	0	Macro	PTPMT1
0	0.354146	0.474	0.2	0	Macro	PLEKHB2
0	0.353652	0.304	0.057	0	Macro	LPCAT2
0	0.353547	0.485	0.226	0	Macro	ATG3
0	0.353338	0.573	0.295	0	Macro	BAX
0	0.353228	0.574	0.273	0	Macro	BLOC1S1
0	0.352744	0.302	0.053	0	Macro	ADAMTSL4
0	0.350596	0.456	0.185	0	Macro	FERMT3
0	0.349834	0.379	0.148	0	Macro	BNIP3L
0	0.349139	0.361	0.14	0	Macro	YWHAG
0	0.348941	0.313	0.114	0	Macro	PLIN3
0	0.348504	0.547	0.293	0	Macro	JUND
0	0.348084	0.532	0.263	0	Macro	RNF181
0	0.347378	0.384	0.16	0	Macro	TMEM30A
0	0.34712	0.43	0.138	0	Macro	HEXA
0	0.346467	0.52	0.237	0	Macro	ZFAND5
0	0.345775	0.263	0.089	0	Macro	SCCPDH
0	0.345608	0.643	0.351	0	Macro	PSMB3
0	0.345486	0.563	0.285	0	Macro	MINOS1
0	0.345099	0.284	0.098	0	Macro	RMDN3
0	0.344689	0.444	0.206	0	Macro	TMEM167A
0	0.344404	0.322	0.121	0	Macro	RAP2B
0	0.344062	0.715	0.525	0	Macro	RPL36A
0	0.34357	0.281	0.076	0	Macro	NRIP1
0	0.343118	0.293	0.119	0	Macro	ATP13A3
0	0.343039	0.721	0.374	0	Macro	HCST
0	0.342909	0.277	0.045	0	Macro	FCGR1B
0	0.34217	0.305	0.082	0	Macro	CEP170
0	0.342105	0.315	0.183	0	Macro	RALA
0	0.341069	0.28	0.069	0	Macro	RHOQ
0	0.340792	0.498	0.218	0	Macro	TGFB1
0	0.340068	0.326	0.127	0	Macro	ATP1B1
0	0.339751	0.29	0.088	0	Macro	UBE2F
0	0.338579	0.333	0.112	0	Macro	ATP6V1C1
0	0.338241	0.83	0.545	0	Macro	ARPC2
0	0.337132	0.396	0.171	0	Macro	PTTG1IP
0	0.336664	0.463	0.196	0	Macro	ARL8B
0	0.336655	0.537	0.152	0	Macro	CCDC88A
0	0.334405	0.894	0.639	0	Macro	CFL1
0	0.333845	0.315	0.146	0	Macro	AKR1B1
0	0.333212	0.395	0.156	0	Macro	TMBIM1
0	0.332499	0.287	0.085	0	Macro	DUSP3
0	0.332203	0.596	0.299	0	Macro	FLNA
0	0.331288	0.855	0.594	0	Macro	CLIC1
0	0.331057	0.299	0.129	0	Macro	RDX
0	0.329842	0.338	0.138	0	Macro	GNPTG
0	0.329718	0.288	0.106	0	Macro	ABHD12
0	0.328591	0.337	0.092	0	Macro	COLGALT1
0	0.328508	0.338	0.137	0	Macro	ATP5PO
0	0.327709	0.421	0.181	0	Macro	ERP44
0	0.326836	0.501	0.233	0	Macro	IFI27L2
0	0.326285	0.419	0.146	0	Macro	ADAM17
0	0.325478	0.287	0.079	0	Macro	ABCG1
0	0.324095	0.277	0.108	0	Macro	C1orf122
0	0.32216	0.3	0.096	0	Macro	MGLL
0	0.321938	0.714	0.412	0	Macro	ATP5MF
0	0.321283	0.28	0.11	0	Macro	ARL4A
0	0.320393	0.411	0.188	0	Macro	DECR1
0	0.318698	0.258	0.089	0	Macro	ACOT13
0	0.317439	0.42	0.223	0	Macro	MDH1
0	0.317357	0.295	0.096	0	Macro	NUP214
0	0.317348	0.295	0.096	0	Macro	SPART
0	0.316415	0.695	0.396	0	Macro	COX7B
0	0.315759	0.396	0.175	0	Macro	RTN3
0	0.315469	0.338	0.12	0	Macro	STX12
0	0.314031	0.608	0.376	0	Macro	JUN
0	0.313712	0.354	0.164	0	Macro	COA6
0	0.313253	0.3	0.103	0	Macro	TFPT
0	0.312602	0.364	0.147	0	Macro	ESD
0	0.312523	0.472	0.231	0	Macro	TXNDC17
0	0.312412	0.386	0.151	0	Macro	DOK2
0	0.31123	0.684	0.473	0	Macro	CD52
0	0.311223	0.484	0.235	0	Macro	TLN1
0	0.311121	0.419	0.192	0	Macro	CAPNS1
0	0.309336	0.358	0.167	0	Macro	SDHB
0	0.308669	0.254	0.063	0	Macro	VKORC1
0	0.308634	0.324	0.123	0	Macro	DUSP23
0	0.30824	0.494	0.252	0	Macro	VDAC1
0	0.30703	0.293	0.08	0	Macro	CLIC4
0	0.306021	0.314	0.121	0	Macro	NEU1
0	0.30594	0.341	0.183	0	Macro	GCH1
0	0.305715	0.262	0.081	0	Macro	GLB1
0	0.305599	0.27	0.088	0	Macro	ST3GAL5
0	0.305016	0.558	0.326	0	Macro	ARF6
0	0.304921	0.268	0.111	0	Macro	PEA15
0	0.304555	0.593	0.321	0	Macro	NDUFB9
0	0.303394	0.376	0.131	0	Macro	BACH1
0	0.303276	0.486	0.246	0	Macro	RBMS1
0	0.301818	0.792	0.48	0	Macro	COX7A2
0	0.301608	0.415	0.217	0	Macro	RAB8A
0	0.301595	0.312	0.109	0	Macro	PSMA2
0	0.299985	0.58	0.308	0	Macro	ACTR2
0	0.299981	0.366	0.174	0	Macro	NDUFA11
0	0.29996	0.613	0.357	0	Macro	GNB2
0	0.299591	0.366	0.184	0	Macro	MCUB
0	0.299539	0.753	0.463	0	Macro	HSP90AB1
0	0.299387	0.303	0.109	0	Macro	CAT
0	0.299367	0.361	0.155	0	Macro	BTF3L4
0	0.299321	0.281	0.106	0	Macro	CHP1
0	0.298761	0.595	0.333	0	Macro	DEK
0	0.29862	0.312	0.122	0	Macro	S100A13
0	0.297383	0.461	0.235	0	Macro	RAB2A
0	0.297086	0.567	0.255	0	Macro	IL1RN
0	0.295414	0.265	0.088	0	Macro	ARL8A
0	0.295255	0.392	0.173	0	Macro	TMEM147
0	0.294648	0.46	0.221	0	Macro	SPPL2A
0	0.294464	0.416	0.196	0	Macro	TMED5
0	0.294166	0.58	0.299	0	Macro	YWHAE
0	0.293978	0.536	0.315	0	Macro	PDIA3
0	0.292585	0.267	0.096	0	Macro	EEA1
0	0.292119	0.338	0.149	0	Macro	GNA13
0	0.292072	0.774	0.531	0	Macro	TXNIP
0	0.290283	0.472	0.237	0	Macro	PFDN2
0	0.289434	0.4	0.167	0	Macro	UNC93B1
0	0.28894	0.3	0.09	0	Macro	VMO1
0	0.288936	0.269	0.09	0	Macro	IDH1
0	0.287614	0.278	0.094	0	Macro	MGST1
0	0.287458	0.271	0.054	0	Macro	BTK
0	0.28676	0.403	0.215	0	Macro	SCP2
0	0.286749	0.8	0.502	0	Macro	COX6B1
0	0.286667	0.545	0.272	0	Macro	RHOG
0	0.285732	0.415	0.203	0	Macro	MYD88
0	0.285163	0.338	0.088	0	Macro	MCOLN1
0	0.284217	0.363	0.153	0	Macro	CSNK2B
0	0.284181	0.661	0.391	0	Macro	DNAJA1
0	0.284107	0.264	0.091	0	Macro	CTNNBL1
0	0.28306	0.464	0.258	0	Macro	UCP2
0	0.28282	0.489	0.197	0	Macro	FNDC3B
0	0.280231	0.363	0.157	0	Macro	AP3S1
0	0.279855	0.378	0.172	0	Macro	POLE4
0	0.279539	0.366	0.173	0	Macro	VTI1B
0	0.27889	0.405	0.206	0	Macro	CCT5
0	0.278497	0.336	0.131	0	Macro	POR
0	0.278301	0.738	0.484	0	Macro	UQCRB
0	0.278116	0.374	0.16	0	Macro	NPTN
0	0.278022	0.358	0.163	0	Macro	VMA21
0	0.277993	0.315	0.122	0	Macro	GNG10
0	0.277954	0.527	0.294	0	Macro	REEP5
0	0.277858	0.299	0.124	0	Macro	NDUFC2
0	0.27742	0.273	0.083	0	Macro	GNPDA1
0	0.27703	0.617	0.347	0	Macro	IQGAP1
0	0.275924	0.404	0.146	0	Macro	STX7
0	0.275402	0.256	0.087	0	Macro	ZMIZ1
0	0.274983	0.639	0.369	0	Macro	SAP18
0	0.274629	0.407	0.144	0	Macro	STX11
0	0.274495	0.308	0.072	0	Macro	IRF8
0	0.274333	0.315	0.131	0	Macro	PAPSS1
0	0.27344	0.273	0.066	0	Macro	RAB32
0	0.272602	0.455	0.24	0	Macro	AP2M1
0	0.272404	0.658	0.393	0	Macro	DYNLT1
0	0.271929	0.409	0.209	0	Macro	LSM6
0	0.27175	0.428	0.219	0	Macro	MRPS18C
0	0.271649	0.324	0.122	0	Macro	HPCAL1
0	0.270102	0.356	0.159	0	Macro	EFR3A
0	0.268979	0.527	0.285	0	Macro	CANX
0	0.268299	0.532	0.266	0	Macro	SPATS2L
0	0.26731	0.296	0.104	0	Macro	FEZ2
0	0.266779	0.366	0.162	0	Macro	C18orf32
0	0.266456	0.6	0.323	0	Macro	EIF2S2
0	0.266176	0.682	0.385	0	Macro	UQCRQ
0	0.266072	0.38	0.151	0	Macro	CD151
0	0.265512	0.359	0.167	0	Macro	NCOA4
0	0.26516	0.364	0.144	0	Macro	STX4
0	0.265134	0.705	0.41	0	Macro	SEC61G
0	0.263691	0.389	0.164	0	Macro	CYB5A
0	0.262974	0.507	0.267	0	Macro	TCIRG1
0	0.261591	0.526	0.284	0	Macro	VAPA
0	0.260425	0.336	0.159	0	Macro	PFDN1
0	0.260118	0.273	0.081	0	Macro	SLC43A3
0	0.259312	0.331	0.153	0	Macro	FRG1
0	0.259244	0.344	0.145	0	Macro	CHMP3
0	0.258792	0.436	0.216	0	Macro	GNB1
0	0.258637	0.477	0.246	0	Macro	DDX21
0	0.258422	0.361	0.175	0	Macro	MRPL27
0	0.258069	0.495	0.272	0	Macro	TMED10
0	0.257975	0.253	0.102	0	Macro	CALU
0	0.257815	0.266	0.074	0	Macro	ASAP1
0	0.256666	0.388	0.185	0	Macro	SMS
0	0.255476	0.251	0.076	0	Macro	LMO2
0	0.253597	0.508	0.259	0	Macro	ZYX
0	0.252792	0.27	0.111	0	Macro	IRAK1
0	0.252619	0.399	0.162	0	Macro	RUNX1
0	0.251604	0.413	0.206	0	Macro	CNPY3
0	0.251532	0.642	0.38	0	Macro	ATP5MC3
0	0.250989	0.325	0.142	0	Macro	SDHD
0	0.25069	0.521	0.267	0	Macro	RGS10
0	0.250629	0.373	0.162	0	Macro	YBX3
0	0.250115	0.26	0.122	0	Macro	KLF3
1.41284e-149	0.40398	0.846	0.701	3.35435e-145	Macro	RPL21
2.62965e-129	0.713464	0.278	0.197	6.24332e-125	Macro	DNAJB1
0	4.2508	0.956	0.123	0	T_CD8	CCL5
0	3.21344	0.79	0.063	0	T_CD8	GZMA
0	3.199	0.759	0.028	0	T_CD8	CD8A
0	3.05634	0.948	0.146	0	T_CD8	IL32
0	3.01176	0.882	0.091	0	T_CD8	CD2
0	2.94963	0.856	0.077	0	T_CD8	CD3E
0	2.86871	0.827	0.117	0	T_CD8	NKG7
0	2.79865	0.849	0.103	0	T_CD8	CD3D
0	2.78141	0.696	0.025	0	T_CD8	CD8B
0	2.7404	0.369	0.068	0	T_CD8	GNLY
0	2.57947	0.719	0.052	0	T_CD8	PRF1
0	2.54958	0.74	0.077	0	T_CD8	CD7
0	2.44521	0.676	0.075	0	T_CD8	PTPRCAP
0	2.43745	0.701	0.057	0	T_CD8	CD3G
0	2.41204	0.65	0.062	0	T_CD8	GZMB
0	2.3841	0.696	0.057	0	T_CD8	TRAC
0	2.27672	0.692	0.07	0	T_CD8	TRBC2
0	2.22907	0.409	0.029	0	T_CD8	GZMK
0	2.17063	0.71	0.158	0	T_CD8	GIMAP7
0	2.13377	0.633	0.1	0	T_CD8	LAG3
0	2.11591	0.82	0.262	0	T_CD8	CORO1A
0	2.10624	0.698	0.08	0	T_CD8	CST7
0	2.05087	0.497	0.026	0	T_CD8	GZMH
0	1.95356	0.521	0.034	0	T_CD8	LINC01871
0	1.95179	0.634	0.056	0	T_CD8	LCK
0	1.92573	0.661	0.14	0	T_CD8	LIMD2
0	1.90123	0.415	0.017	0	T_CD8	ZNF683
0	1.88761	0.627	0.085	0	T_CD8	CLEC2D
0	1.83021	0.781	0.367	0	T_CD8	RAC2
0	1.82207	0.345	0.024	0	T_CD8	KLRC1
0	1.79771	0.479	0.045	0	T_CD8	HOPX
0	1.79381	0.402	0.021	0	T_CD8	CXCR6
0	1.77181	0.571	0.048	0	T_CD8	CD96
0	1.75576	0.761	0.378	0	T_CD8	RARRES3
0	1.75423	0.404	0.044	0	T_CD8	TRBC1
0	1.70477	0.511	0.093	0	T_CD8	CTSW
0	1.66145	0.786	0.367	0	T_CD8	EVL
0	1.65882	0.409	0.039	0	T_CD8	CLIC3
0	1.64397	0.423	0.034	0	T_CD8	KLRD1
0	1.63694	0.671	0.227	0	T_CD8	STK17A
0	1.62136	0.461	0.034	0	T_CD8	CXCR3
0	1.61828	0.551	0.066	0	T_CD8	2021-09-01
0	1.59662	0.389	0.025	0	T_CD8	ITGA1
0	1.58931	0.29	0.016	0	T_CD8	LINC02446
0	1.56567	0.818	0.455	0	T_CD8	CD99
0	1.56556	0.549	0.056	0	T_CD8	CD247
0	1.56018	0.516	0.071	0	T_CD8	TRAF3IP3
0	1.55897	0.468	0.029	0	T_CD8	GZMM
0	1.53536	0.557	0.165	0	T_CD8	CHST12
0	1.5265	0.464	0.045	0	T_CD8	IKZF3
0	1.51101	0.474	0.048	0	T_CD8	SPOCK2
0	1.48353	0.53	0.13	0	T_CD8	TBC1D10C
0	1.47357	0.514	0.109	0	T_CD8	RUNX3
0	1.4674	0.514	0.099	0	T_CD8	ACAP1
0	1.442	0.462	0.042	0	T_CD8	IL2RB
0	1.43129	0.542	0.208	0	T_CD8	APOBEC3G
0	1.4131	0.604	0.25	0	T_CD8	STK17B
0	1.40298	0.494	0.097	0	T_CD8	EMB
0	1.40278	0.478	0.07	0	T_CD8	ETS1
0	1.40174	0.364	0.035	0	T_CD8	CD27
0	1.39375	0.84	0.556	0	T_CD8	ARHGDIB
0	1.38511	0.483	0.098	0	T_CD8	LAT
0	1.38415	0.864	0.583	0	T_CD8	PTPRC
0	1.37203	0.445	0.056	0	T_CD8	LBH
0	1.35434	0.509	0.14	0	T_CD8	PARP8
0	1.35308	0.589	0.233	0	T_CD8	CD69
0	1.33809	0.558	0.216	0	T_CD8	PAXX
0	1.33526	0.444	0.061	0	T_CD8	FYN
0	1.33109	0.989	0.85	0	T_CD8	RPS15A
0	1.32968	0.46	0.061	0	T_CD8	GNG2
0	1.31955	0.38	0.019	0	T_CD8	THEMIS
0	1.29428	0.434	0.049	0	T_CD8	SKAP1
0	1.2922	0.807	0.582	0	T_CD8	IFITM1
0	1.29066	0.404	0.044	0	T_CD8	SH2D2A
0	1.28826	0.344	0.02	0	T_CD8	FASLG
0	1.28697	0.372	0.029	0	T_CD8	SCML4
0	1.28492	0.702	0.416	0	T_CD8	ZFP36L2
0	1.27947	0.44	0.067	0	T_CD8	C12orf75
0	1.26983	0.994	0.885	0	T_CD8	RPS27
0	1.25364	0.475	0.146	0	T_CD8	SLC9A3R1
0	1.25044	0.521	0.132	0	T_CD8	ARL4C
0	1.24645	0.427	0.094	0	T_CD8	CBLB
0	1.24387	0.356	0.039	0	T_CD8	GPR171
0	1.24071	0.362	0.108	0	T_CD8	LTB
0	1.23374	0.463	0.089	0	T_CD8	SYNE2
0	1.23202	0.637	0.347	0	T_CD8	GIMAP4
0	1.23043	0.971	0.803	0	T_CD8	RPS3
0	1.22906	0.422	0.043	0	T_CD8	ZAP70
0	1.22899	0.521	0.238	0	T_CD8	CNN2
0	1.22391	0.408	0.113	0	T_CD8	PTPN22
0	1.22281	0.371	0.047	0	T_CD8	CD6
0	1.22172	0.502	0.172	0	T_CD8	ARHGEF1
0	1.21774	0.426	0.076	0	T_CD8	RASAL3
0	1.21311	0.763	0.492	0	T_CD8	BTG1
0	1.20444	0.333	0.029	0	T_CD8	SIT1
0	1.20149	0.896	0.644	0	T_CD8	RPSA
0	1.19201	0.416	0.11	0	T_CD8	ITGA4
0	1.18986	0.351	0.026	0	T_CD8	SAMD3
0	1.18684	0.31	0.024	0	T_CD8	LINC00861
0	1.18427	0.5	0.205	0	T_CD8	AC004687.1
0	1.17527	0.441	0.182	0	T_CD8	PDCD4
0	1.17449	0.357	0.027	0	T_CD8	SLA2
0	1.17117	0.361	0.072	0	T_CD8	PTPN7
0	1.16796	0.337	0.042	0	T_CD8	TC2N
0	1.16636	0.926	0.596	0	T_CD8	CD52
0	1.16421	0.381	0.05	0	T_CD8	NFATC2
0	1.15137	0.402	0.111	0	T_CD8	GIMAP1
0	1.1419	0.377	0.061	0	T_CD8	SLC38A1
0	1.13478	0.59	0.338	0	T_CD8	MYH9
0	1.1325	0.505	0.2	0	T_CD8	CYTIP
0	1.13084	0.555	0.298	0	T_CD8	PLP2
0	1.12814	0.848	0.586	0	T_CD8	HCST
0	1.12439	0.576	0.293	0	T_CD8	CCDC85B
0	1.1242	0.441	0.153	0	T_CD8	BTN3A2
0	1.11695	0.421	0.095	0	T_CD8	OCIAD2
0	1.10883	0.381	0.072	0	T_CD8	RHOF
0	1.1078	0.684	0.332	0	T_CD8	CD48
0	1.10558	0.337	0.053	0	T_CD8	OXNAD1
0	1.10214	0.282	0.019	0	T_CD8	GPR174
0	1.10131	0.584	0.301	0	T_CD8	STK4
0	1.09583	0.423	0.115	0	T_CD8	ANXA6
0	1.09282	0.316	0.022	0	T_CD8	GRAP2
0	1.09106	0.302	0.035	0	T_CD8	ITM2A
0	1.08978	0.26	0.063	0	T_CD8	TRG-AS1
0	1.08766	0.554	0.255	0	T_CD8	SLFN5
0	1.08665	0.33	0.028	0	T_CD8	CAMK4
0	1.08551	0.434	0.138	0	T_CD8	AKNA
0	1.08201	0.463	0.179	0	T_CD8	IKZF1
0	1.08036	0.385	0.132	0	T_CD8	RBL2
0	1.08033	0.433	0.122	0	T_CD8	ICAM3
0	1.0661	0.478	0.197	0	T_CD8	MZT2A
0	1.0613	0.949	0.777	0	T_CD8	RPL14
0	1.05565	0.988	0.882	0	T_CD8	RPS12
0	1.05005	0.433	0.191	0	T_CD8	CDC42SE2
0	1.04741	0.395	0.09	0	T_CD8	FKBP11
0	1.04675	0.637	0.395	0	T_CD8	2021-09-07
0	1.04544	0.333	0.033	0	T_CD8	ITK
0	1.04503	0.652	0.428	0	T_CD8	GSTK1
0	1.04469	0.27	0.022	0	T_CD8	PLEKHF1
0	1.04184	0.949	0.793	0	T_CD8	RPS7
0	1.03602	0.314	0.032	0	T_CD8	PYHIN1
0	1.03563	0.336	0.073	0	T_CD8	RORA
0	1.03345	0.723	0.475	0	T_CD8	LSP1
0	1.02394	0.581	0.274	0	T_CD8	KIAA1551
0	1.02301	0.92	0.764	0	T_CD8	RPL7A
0	1.01822	0.648	0.397	0	T_CD8	WIPF1
0	1.01774	0.386	0.105	0	T_CD8	ARHGAP9
0	1.01443	0.519	0.268	0	T_CD8	C12orf57
0	1.0027	0.442	0.207	0	T_CD8	SUN2
0	1.00161	0.76	0.536	0	T_CD8	SARAF
0	1.00102	0.514	0.255	0	T_CD8	CYTOR
0	0.997543	0.357	0.106	0	T_CD8	BIN1
0	0.996961	0.338	0.083	0	T_CD8	PRKCH
0	0.996845	0.275	0.026	0	T_CD8	BCL11B
0	0.994691	0.965	0.88	0	T_CD8	RPL30
0	0.990834	0.438	0.184	0	T_CD8	IDH2
0	0.98915	0.958	0.748	0	T_CD8	RPL23A
0	0.982501	0.304	0.035	0	T_CD8	LIME1
0	0.981922	0.301	0.078	0	T_CD8	SYTL3
0	0.979646	0.377	0.112	0	T_CD8	RAB27A
0	0.973843	0.294	0.045	0	T_CD8	SYTL2
0	0.972505	0.39	0.127	0	T_CD8	DEF6
0	0.966161	0.32	0.068	0	T_CD8	ATP2B4
0	0.959511	0.31	0.096	0	T_CD8	DDIT4
0	0.957876	0.948	0.752	0	T_CD8	RPS4X
0	0.954489	0.423	0.168	0	T_CD8	AC116366.3
0	0.947797	0.864	0.681	0	T_CD8	EEF1D
0	0.941956	0.35	0.113	0	T_CD8	ODF2L
0	0.934501	0.949	0.825	0	T_CD8	RPS21
0	0.932595	0.366	0.136	0	T_CD8	ARHGAP15
0	0.932159	0.265	0.039	0	T_CD8	ITM2C
0	0.929453	0.326	0.083	0	T_CD8	ITGB7
0	0.922821	0.331	0.087	0	T_CD8	GIMAP6
0	0.920089	0.731	0.541	0	T_CD8	HNRNPA1
0	0.916996	0.264	0.029	0	T_CD8	SH2D1A
0	0.915709	0.985	0.852	0	T_CD8	RPL13
0	0.915552	0.962	0.774	0	T_CD8	RPS25
0	0.914214	0.946	0.799	0	T_CD8	RPL18
0	0.912979	0.392	0.129	0	T_CD8	ARHGAP45
0	0.911699	0.289	0.071	0	T_CD8	FLT3LG
0	0.90932	0.301	0.085	0	T_CD8	IL16
0	0.904806	0.292	0.065	0	T_CD8	CYFIP2
0	0.897994	0.334	0.066	0	T_CD8	SYNE1
0	0.896115	0.974	0.811	0	T_CD8	RPL18A
0	0.894264	0.262	0.03	0	T_CD8	CD226
0	0.889526	0.368	0.125	0	T_CD8	RCSD1
0	0.885434	0.967	0.82	0	T_CD8	RPL35A
0	0.880786	0.36	0.138	0	T_CD8	ARAP2
0	0.878022	0.992	0.881	0	T_CD8	RPL10
0	0.876867	0.278	0.04	0	T_CD8	SLFN12L
0	0.874038	0.263	0.024	0	T_CD8	NLRC3
0	0.872902	0.293	0.078	0	T_CD8	PBXIP1
0	0.872487	0.901	0.794	0	T_CD8	MYL12A
0	0.872298	0.274	0.052	0	T_CD8	SUPT3H
0	0.870583	0.314	0.073	0	T_CD8	CCND2
0	0.868904	0.981	0.819	0	T_CD8	RPS29
0	0.866434	0.27	0.065	0	T_CD8	TUBA4A
0	0.86567	0.996	0.938	0	T_CD8	RPL41
0	0.857034	0.269	0.041	0	T_CD8	PTPN4
0	0.854432	0.89	0.712	0	T_CD8	RACK1
0	0.854024	0.984	0.848	0	T_CD8	RPS27A
0	0.850184	0.451	0.195	0	T_CD8	ZBP1
0	0.848839	0.297	0.066	0	T_CD8	PSTPIP1
0	0.848826	0.914	0.696	0	T_CD8	RPL3
0	0.846893	0.88	0.646	0	T_CD8	RPL10A
0	0.841807	0.254	0.048	0	T_CD8	MATK
0	0.839129	0.355	0.131	0	T_CD8	TRANK1
0	0.835122	0.996	0.934	0	T_CD8	RPLP1
0	0.823146	0.267	0.053	0	T_CD8	SUSD3
0	0.81724	0.936	0.779	0	T_CD8	RPL29
0	0.814243	0.884	0.716	0	T_CD8	RPLP0
0	0.81277	0.282	0.055	0	T_CD8	STAT4
0	0.803827	0.98	0.842	0	T_CD8	RPS14
0	0.802539	0.839	0.648	0	T_CD8	HMGB1
0	0.800386	0.99	0.951	0	T_CD8	RPL28
0	0.798228	0.27	0.072	0	T_CD8	GIMAP5
0	0.798096	0.914	0.753	0	T_CD8	RPL24
0	0.79596	0.261	0.053	0	T_CD8	GATA3
0	0.794676	0.926	0.77	0	T_CD8	RPL6
0	0.792641	0.384	0.133	0	T_CD8	RHOH
0	0.791634	0.97	0.857	0	T_CD8	RPL19
0	0.791127	0.973	0.802	0	T_CD8	RPS18
0	0.78969	0.951	0.859	0	T_CD8	RPL37
0	0.783082	0.879	0.669	0	T_CD8	RPL5
0	0.778349	0.97	0.917	0	T_CD8	HLA-A
0	0.776747	0.279	0.068	0	T_CD8	HELB
0	0.748474	0.283	0.089	0	T_CD8	EPB41
0	0.746959	0.977	0.863	0	T_CD8	RPS15
0	0.741634	0.879	0.721	0	T_CD8	TMA7
0	0.726496	0.949	0.909	0	T_CD8	HLA-C
0	0.726131	0.885	0.782	0	T_CD8	HLA-E
0	0.714434	0.925	0.791	0	T_CD8	RPS3A
0	0.709516	0.984	0.875	0	T_CD8	RPL32
0	0.703549	0.276	0.071	0	T_CD8	ATP2A3
0	0.679808	0.887	0.744	0	T_CD8	NACA
0	0.679216	0.987	0.872	0	T_CD8	RPL34
0	0.645935	0.973	0.878	0	T_CD8	FAU
0	0.645435	0.96	0.866	0	T_CD8	RPS24
0	0.639031	0.98	0.873	0	T_CD8	RPL11
0	0.609839	0.966	0.854	0	T_CD8	RPL36
0	0.608788	0.972	0.861	0	T_CD8	PTMA
0	0.595087	0.956	0.835	0	T_CD8	RPS23
0	0.575068	0.983	0.916	0	T_CD8	EEF1A1
9.2816e-308	0.970047	0.472	0.237	2.20364e-303	T_CD8	LNPEP
2.41568e-305	0.671457	0.948	0.765	5.73531e-301	T_CD8	RPS6
1.31035e-303	0.683994	0.902	0.713	3.11103e-299	T_CD8	RPS5
2.51842e-300	1.04915	0.501	0.264	5.97923e-296	T_CD8	PPM1K
3.63629e-299	0.720673	0.997	0.978	8.63329e-295	T_CD8	MALAT1
2.25773e-291	0.582066	0.987	0.878	5.3603e-287	T_CD8	RPS19
5.47489e-291	0.583452	0.961	0.776	1.29985e-286	T_CD8	RPL26
6.21622e-289	0.943462	0.379	0.166	1.47585e-284	T_CD8	SYNRG
3.10728e-288	0.724967	0.261	0.084	7.37731e-284	T_CD8	PIK3CD
8.92959e-285	0.819967	0.334	0.13	2.12006e-280	T_CD8	SIGIRR
5.54772e-284	0.780797	0.788	0.635	1.31714e-279	T_CD8	PSME1
1.49903e-281	0.717015	0.843	0.712	3.55899e-277	T_CD8	RPL36AL
2.58639e-280	0.942521	0.628	0.422	6.14061e-276	T_CD8	SP100
2.03616e-276	0.744031	0.267	0.09	4.83425e-272	T_CD8	PCED1B
2.56737e-274	0.89312	0.386	0.174	6.09545e-270	T_CD8	ARHGEF3
2.51798e-268	1.01257	0.284	0.103	5.97819e-264	T_CD8	CISH
6.32767e-268	0.409012	0.998	0.962	1.50232e-263	T_CD8	TMSB4X
1.58484e-265	0.894472	0.555	0.341	3.76272e-261	T_CD8	SHISA5
5.99271e-265	0.933194	0.467	0.251	1.42279e-260	T_CD8	CCND3
1.27749e-264	0.805601	0.777	0.61	3.03302e-260	T_CD8	SUB1
2.17749e-264	0.916287	0.474	0.253	5.16979e-260	T_CD8	SELPLG
1.87934e-261	0.958581	0.537	0.323	4.46194e-257	T_CD8	AES
7.92e-259	0.447744	0.982	0.91	1.88037e-254	T_CD8	RPS28
1.46213e-256	0.861258	0.379	0.172	3.47139e-252	T_CD8	ANKRD44
2.42582e-256	0.717028	0.262	0.091	5.75939e-252	T_CD8	TMC8
9.72718e-254	0.341138	1	0.993	2.30943e-249	T_CD8	B2M
1.40047e-252	0.86771	0.717	0.556	3.325e-248	T_CD8	DRAP1
6.80903e-252	0.85898	0.637	0.436	1.6166e-247	T_CD8	MBNL1
3.46431e-250	0.724217	0.769	0.611	8.22497e-246	T_CD8	BTF3
1.52122e-249	0.732487	0.717	0.494	3.61168e-245	T_CD8	FYB1
3.78765e-249	0.879789	0.389	0.184	8.99264e-245	T_CD8	NAP1L4
4.6901e-248	0.880878	0.529	0.312	1.11352e-243	T_CD8	C19orf66
6.66142e-247	0.509055	0.968	0.86	1.58156e-242	T_CD8	RPL12
8.45169e-244	0.526781	0.981	0.854	2.0066e-239	T_CD8	RPLP2
2.95955e-243	0.859032	0.407	0.202	7.02656e-239	T_CD8	2021-09-06
8.41409e-238	0.979919	0.587	0.369	1.99767e-233	T_CD8	CKLF
1.61787e-237	0.893638	0.334	0.147	3.84115e-233	T_CD8	KMT2A
3.44373e-236	0.711577	0.723	0.525	8.17611e-232	T_CD8	NPM1
4.55266e-235	0.434868	0.989	0.914	1.08089e-230	T_CD8	RPL39
1.81462e-234	0.805022	0.371	0.173	4.30827e-230	T_CD8	OGT
1.69178e-233	0.709857	0.3	0.116	4.01662e-229	T_CD8	CCR5
2.77377e-227	0.927125	0.454	0.254	6.58547e-223	T_CD8	PPP2R5C
1.09315e-226	0.936439	0.316	0.137	2.59535e-222	T_CD8	ITGAE
3.9987e-225	0.982871	0.348	0.162	9.49371e-221	T_CD8	CLDND1
6.43595e-224	0.685875	0.384	0.183	1.52802e-219	T_CD8	HSH2D
9.53757e-224	0.815628	0.581	0.388	2.26441e-219	T_CD8	JAK1
2.16415e-223	0.751477	0.691	0.523	5.13813e-219	T_CD8	SNRPD2
6.16001e-223	0.700661	0.778	0.629	1.46251e-218	T_CD8	HSPA8
2.88732e-222	0.789632	0.746	0.518	6.85507e-218	T_CD8	ISG20
1.0666e-220	0.827746	0.493	0.291	2.53232e-216	T_CD8	CELF2
2.68268e-220	0.719974	0.707	0.507	6.36921e-216	T_CD8	CD37
3.92511e-220	0.739239	0.596	0.39	9.31899e-216	T_CD8	CLEC2B
3.36897e-219	0.84238	0.499	0.302	7.99861e-215	T_CD8	KMT2E
8.63195e-219	0.462563	0.979	0.945	2.0494e-214	T_CD8	HLA-B
4.41902e-218	1.01175	0.517	0.311	1.04916e-213	T_CD8	ID2
4.99773e-218	0.702152	0.75	0.575	1.18656e-213	T_CD8	HINT1
1.72819e-217	0.796316	0.443	0.244	4.10308e-213	T_CD8	APBB1IP
1.52398e-215	0.807715	0.422	0.227	3.61824e-211	T_CD8	EPC1
6.37293e-214	0.842655	0.61	0.428	1.51306e-209	T_CD8	ARL6IP5
7.22334e-211	0.734541	0.598	0.413	1.71496e-206	T_CD8	HCLS1
1.47554e-210	0.774159	0.356	0.171	3.50323e-206	T_CD8	BIN2
1.70106e-210	0.519343	0.964	0.814	4.03865e-206	T_CD8	RPS2
1.98866e-209	0.685815	0.275	0.112	4.72147e-205	T_CD8	MRFAP1L1
8.58036e-206	0.871408	0.542	0.358	2.03715e-201	T_CD8	SRSF7
1.43509e-204	0.761533	0.539	0.345	3.40719e-200	T_CD8	PPP1R18
1.49205e-204	0.443305	0.971	0.863	3.54241e-200	T_CD8	RPS8
5.82921e-202	0.657195	0.742	0.596	1.38397e-197	T_CD8	YWHAZ
1.2764e-201	0.546568	0.251	0.095	3.03043e-197	T_CD8	PRKD2
1.53749e-201	0.79993	0.614	0.445	3.65031e-197	T_CD8	MSN
4.18258e-201	0.572069	0.934	0.72	9.93027e-197	T_CD8	RPL13A
1.21703e-200	0.54437	0.935	0.837	2.88948e-196	T_CD8	PFN1
3.9243e-200	0.853415	0.381	0.199	9.31707e-196	T_CD8	LPIN2
9.59912e-200	0.775822	0.58	0.41	2.27902e-195	T_CD8	SSR2
1.19066e-198	0.772152	0.347	0.173	2.82685e-194	T_CD8	HMOX2
1.84237e-197	0.805888	0.403	0.222	4.37416e-193	T_CD8	BUB3
5.67739e-197	0.703423	0.564	0.351	1.34793e-192	T_CD8	LDHB
2.55537e-196	0.70244	0.306	0.139	6.06697e-192	T_CD8	SPSB3
3.13576e-195	0.761022	0.317	0.147	7.44493e-191	T_CD8	ABI3
5.35776e-195	0.760726	0.391	0.208	1.27204e-190	T_CD8	NSD3
1.09802e-193	0.763028	0.348	0.171	2.60692e-189	T_CD8	SH3KBP1
7.41132e-188	0.820711	0.524	0.348	1.7596e-183	T_CD8	RABAC1
1.38093e-183	0.677963	0.261	0.109	3.2786e-179	T_CD8	PSIP1
2.6718e-183	0.657246	0.71	0.576	6.34339e-179	T_CD8	EEF2
6.35127e-182	0.385707	0.958	0.915	1.50792e-177	T_CD8	TPT1
3.93646e-181	0.779254	0.318	0.157	9.34595e-177	T_CD8	RNF167
6.80621e-181	0.708297	0.288	0.13	1.61593e-176	T_CD8	PRKACB
2.71822e-180	0.723458	0.646	0.499	6.45359e-176	T_CD8	PSMB8
6.33572e-180	0.577449	0.885	0.779	1.50423e-175	T_CD8	ACTG1
1.35032e-178	0.592	0.771	0.614	3.20593e-174	T_CD8	PSMB9
4.06974e-176	0.807628	0.44	0.272	9.66238e-172	T_CD8	2021-09-09
1.84265e-175	0.770165	0.305	0.145	4.37483e-171	T_CD8	PIK3R1
9.29842e-175	0.629583	0.257	0.108	2.20763e-170	T_CD8	KIF2A
1.55398e-174	0.93607	0.334	0.172	3.68946e-170	T_CD8	APOBEC3C
3.81091e-173	0.553024	0.812	0.683	9.04787e-169	T_CD8	MYL12B
2.85368e-171	0.795052	0.459	0.287	6.77522e-167	T_CD8	ARGLU1
1.47231e-170	0.749715	0.525	0.353	3.49556e-166	T_CD8	PNISR
9.53877e-170	0.453556	0.936	0.804	2.26469e-165	T_CD8	RPS16
1.23632e-169	0.694181	0.274	0.123	2.93527e-165	T_CD8	CNOT6L
6.54143e-167	0.806438	0.51	0.35	1.55307e-162	T_CD8	LEPROTL1
9.69537e-163	0.723053	0.323	0.166	2.30187e-158	T_CD8	GIMAP2
3.0552e-162	0.747911	0.605	0.457	7.25366e-158	T_CD8	TRIM22
8.12692e-161	0.457334	0.295	0.132	1.92949e-156	T_CD8	ANXA2R
3.01641e-160	0.617705	0.276	0.127	7.16157e-156	T_CD8	INPP5D
4.76139e-160	0.674958	0.923	0.786	1.13045e-155	T_CD8	RPS26
6.09969e-158	0.67571	0.372	0.204	1.44819e-153	T_CD8	GPRIN3
3.20664e-156	0.687658	0.56	0.397	7.6132e-152	T_CD8	NOP53
4.77102e-156	0.748885	0.361	0.201	1.13274e-151	T_CD8	ARPC5L
9.11394e-155	0.679143	0.363	0.201	2.16383e-150	T_CD8	SP140
1.48399e-154	0.73264	0.374	0.215	3.52328e-150	T_CD8	DENND2D
3.30195e-154	0.651111	0.272	0.128	7.83948e-150	T_CD8	CDKN1B
3.85378e-153	0.44997	0.463	0.286	9.14965e-149	T_CD8	HIST1H4C
2.59607e-152	1.21423	0.328	0.171	6.1636e-148	T_CD8	IL7R
1.29191e-149	0.507635	0.571	0.393	3.06725e-145	T_CD8	SMCHD1
5.7828e-149	0.686746	0.571	0.433	1.37295e-144	T_CD8	PPP1CA
2.85083e-147	0.696282	0.399	0.238	6.76844e-143	T_CD8	TNFAIP8
8.68489e-147	0.661622	0.258	0.12	2.06197e-142	T_CD8	RNF166
8.3561e-146	0.655404	0.6	0.457	1.98391e-141	T_CD8	CIRBP
1.60762e-145	0.728325	0.44	0.291	3.81681e-141	T_CD8	NCOR1
2.09489e-144	0.357699	0.94	0.807	4.97369e-140	T_CD8	RPL37A
7.22191e-144	0.674012	0.366	0.211	1.71463e-139	T_CD8	SASH3
1.1485e-143	0.380499	0.948	0.838	2.72676e-139	T_CD8	RPL8
1.8726e-143	0.673621	0.549	0.411	4.44594e-139	T_CD8	EIF3G
1.97935e-143	0.57033	0.702	0.556	4.69938e-139	T_CD8	LCP1
7.64131e-143	0.417037	0.925	0.789	1.8142e-138	T_CD8	RPL9
5.90085e-142	0.608281	0.318	0.167	1.40098e-137	T_CD8	SEMA4D
6.53869e-141	0.75938	0.416	0.262	1.55242e-136	T_CD8	GLIPR1
1.5919e-140	0.6284	0.335	0.184	3.77949e-136	T_CD8	RTP4
7.47294e-140	0.661919	0.309	0.162	1.77423e-135	T_CD8	SNHG7
7.46235e-139	0.691599	0.341	0.193	1.77171e-134	T_CD8	ERAP2
9.31557e-138	0.709901	0.42	0.274	2.2117e-133	T_CD8	TERF2IP
9.33476e-138	0.514637	0.762	0.618	2.21626e-133	T_CD8	RPL4
1.94705e-137	0.709004	0.298	0.158	4.6227e-133	T_CD8	TMX4
2.07221e-137	0.634415	0.266	0.129	4.91985e-133	T_CD8	CCSER2
5.40161e-136	0.689984	0.382	0.226	1.28245e-131	T_CD8	SPN
3.16084e-134	0.531253	0.273	0.131	7.50447e-130	T_CD8	PRDX2
4.45407e-134	0.39842	0.939	0.792	1.05749e-129	T_CD8	RPL35
1.06166e-133	0.658179	0.313	0.17	2.5206e-129	T_CD8	CMTM3
1.57906e-133	0.668608	0.351	0.205	3.74899e-129	T_CD8	TSC22D4
8.04806e-133	0.592159	0.56	0.424	1.91077e-128	T_CD8	HNRNPF
2.58273e-132	0.705673	0.318	0.176	6.13191e-128	T_CD8	ITGAL
4.10925e-132	0.509477	0.742	0.602	9.75618e-128	T_CD8	COMMD6
1.77488e-131	0.624058	0.554	0.416	4.21392e-127	T_CD8	HLA-F
2.3296e-131	0.633974	0.278	0.142	5.53094e-127	T_CD8	ATF7IP
3.51382e-131	0.666515	0.504	0.368	8.34252e-127	T_CD8	EIF3F
2.17117e-130	0.52629	0.728	0.596	5.15479e-126	T_CD8	SUMO2
2.53789e-129	0.684125	0.339	0.199	6.02546e-125	T_CD8	TRABD
3.59275e-129	0.707442	0.417	0.273	8.5299e-125	T_CD8	FNBP1
8.9241e-129	0.372021	0.934	0.785	2.11876e-124	T_CD8	RPL15
6.25949e-128	0.787992	0.491	0.35	1.48613e-123	T_CD8	RPS4Y1
4.88078e-127	0.636481	0.359	0.212	1.15879e-122	T_CD8	CYLD
9.50772e-127	0.447133	0.259	0.12	2.25732e-122	T_CD8	RIPOR2
7.23071e-126	0.667769	0.283	0.149	1.71672e-121	T_CD8	TTC39C
1.34169e-125	0.625289	0.565	0.441	3.18544e-121	T_CD8	PRRC2C
2.49731e-125	0.634543	0.402	0.26	5.92912e-121	T_CD8	WAS
5.23235e-125	0.672486	0.409	0.27	1.24226e-120	T_CD8	MAT2B
9.3523e-125	0.534772	0.727	0.624	2.22042e-120	T_CD8	YWHAB
2.27962e-124	0.66093	0.358	0.22	5.41226e-120	T_CD8	AIP
1.00804e-123	0.482172	0.747	0.608	2.39329e-119	T_CD8	TOMM7
1.00427e-122	0.70322	0.458	0.321	2.38434e-118	T_CD8	PRMT2
2.79834e-120	0.5888	0.282	0.152	6.64381e-116	T_CD8	SF3A2
9.06269e-119	0.563606	0.599	0.459	2.15166e-114	T_CD8	HMGN1
1.7899e-118	0.639413	0.396	0.247	4.24957e-114	T_CD8	IL2RG
4.09175e-118	0.660339	0.361	0.223	9.71464e-114	T_CD8	UTRN
4.17126e-118	0.601788	0.56	0.421	9.90341e-114	T_CD8	N4BP2L2
8.5788e-118	0.541789	0.656	0.538	2.03678e-113	T_CD8	IFI16
1.23513e-117	0.651369	0.375	0.239	2.93245e-113	T_CD8	MYCBP2
1.25564e-116	0.795425	0.314	0.184	2.98115e-112	T_CD8	LYAR
1.30607e-116	0.576594	0.481	0.344	3.10086e-112	T_CD8	RSRP1
1.77541e-116	0.619317	0.545	0.417	4.21518e-112	T_CD8	ABRACL
3.31511e-116	0.530053	0.312	0.175	7.87073e-112	T_CD8	RASSF5
4.7981e-116	0.597058	0.41	0.271	1.13917e-111	T_CD8	ARHGAP30
1.82649e-115	0.69791	0.525	0.391	4.33644e-111	T_CD8	AHNAK
3.90606e-115	0.722682	0.345	0.211	9.27377e-111	T_CD8	CDK2AP2
5.43682e-115	0.643425	0.536	0.409	1.29081e-110	T_CD8	PSMB10
5.23905e-112	0.631104	0.436	0.309	1.24385e-107	T_CD8	RALY
6.54831e-112	0.655706	0.515	0.395	1.5547e-107	T_CD8	APRT
6.92212e-112	0.381255	0.9	0.798	1.64345e-107	T_CD8	CFL1
8.26655e-112	0.592024	0.492	0.365	1.96264e-107	T_CD8	GPSM3
1.92212e-111	0.536868	0.626	0.517	4.56349e-107	T_CD8	TRIR
1.93374e-111	0.496272	0.683	0.545	4.59109e-107	T_CD8	GMFG
1.96107e-110	0.624382	0.345	0.216	4.65597e-106	T_CD8	MED10
3.75305e-110	0.703082	0.357	0.229	8.9105e-106	T_CD8	C9orf78
3.75629e-110	0.51347	0.588	0.437	8.91818e-106	T_CD8	TAP1
6.89224e-110	0.572144	0.479	0.348	1.63636e-105	T_CD8	GPBP1
1.30845e-109	0.609778	0.551	0.433	3.10652e-105	T_CD8	NCL
4.7242e-109	0.58794	0.399	0.261	1.12162e-104	T_CD8	KRT10
1.34187e-108	0.44957	0.731	0.63	3.18588e-104	T_CD8	HNRNPA2B1
9.04666e-108	0.596315	0.547	0.42	2.14786e-103	T_CD8	EIF4A2
5.47474e-107	0.620207	0.287	0.163	1.29981e-102	T_CD8	PARP1
8.58578e-107	0.608267	0.52	0.386	2.03844e-102	T_CD8	SAMD9
1.25068e-106	0.580055	0.575	0.47	2.96936e-102	T_CD8	CAPZB
2.25966e-106	0.505745	0.664	0.56	5.36488e-102	T_CD8	SON
3.56064e-106	0.534773	0.31	0.179	8.45366e-102	T_CD8	STK10
1.37411e-105	0.514096	0.595	0.484	3.26241e-101	T_CD8	TAPBP
3.89731e-105	0.674628	0.497	0.377	9.25299e-101	T_CD8	DDX24
3.93691e-105	0.63723	0.362	0.232	9.34702e-101	T_CD8	DDX60
1.36356e-104	0.561484	0.545	0.432	3.23736e-100	T_CD8	RBM39
1.64532e-104	0.622923	0.504	0.384	3.90633e-100	T_CD8	ANAPC16
4.87371e-103	0.658394	0.402	0.278	1.15712e-98	T_CD8	PPP1R2
1.17639e-102	0.650028	0.376	0.251	2.79299e-98	T_CD8	ATRX
4.63363e-102	0.389727	0.699	0.566	1.10012e-97	T_CD8	PPIB
1.26219e-101	0.347282	0.893	0.803	2.9967e-97	T_CD8	GAPDH
2.80438e-101	0.294654	0.851	0.698	6.65815e-97	T_CD8	RPL31
2.76019e-100	0.571737	0.261	0.143	6.55324e-96	T_CD8	LBR
4.64119e-100	0.69769	0.313	0.192	1.10191e-95	T_CD8	DDX6
8.49655e-100	0.634588	0.451	0.333	2.01725e-95	T_CD8	SF1
2.42584e-99	0.561299	0.253	0.137	5.75942e-95	T_CD8	HELZ
6.03501e-99	0.531595	0.412	0.284	1.43283e-94	T_CD8	ARID4B
6.08298e-99	0.60665	0.328	0.206	1.44422e-94	T_CD8	GYG1
1.59831e-98	0.614296	0.374	0.253	3.7947e-94	T_CD8	PPP1R12A
3.928e-98	0.621076	0.506	0.389	9.32586e-94	T_CD8	ANKRD12
4.77127e-98	0.627756	0.401	0.281	1.13279e-93	T_CD8	PPP1CC
2.78869e-97	0.499577	0.647	0.55	6.62091e-93	T_CD8	EDF1
5.20948e-97	0.427168	0.562	0.441	1.23684e-92	T_CD8	ELF1
9.28292e-97	0.536035	0.483	0.359	2.20395e-92	T_CD8	DOCK8
5.24275e-96	0.53683	0.67	0.576	1.24473e-91	T_CD8	BST2
5.88732e-96	0.639349	0.382	0.261	1.39777e-91	T_CD8	GCC2
7.81598e-96	0.49059	0.631	0.528	1.85567e-91	T_CD8	GUK1
1.89155e-95	0.652072	0.354	0.235	4.49093e-91	T_CD8	G3BP2
2.51673e-95	0.586453	0.415	0.294	5.97523e-91	T_CD8	ACTN4
3.20257e-95	0.55941	0.474	0.361	7.60354e-91	T_CD8	UBE2D2
2.55483e-93	0.57768	0.283	0.168	6.06568e-89	T_CD8	ZNRD1
5.2693e-93	0.579441	0.45	0.337	1.25104e-88	T_CD8	SRSF11
2.56971e-92	0.442939	0.693	0.587	6.10101e-88	T_CD8	EEF1B2
3.31311e-92	0.59374	0.392	0.271	7.86598e-88	T_CD8	TAF1D
3.75097e-92	0.485006	0.588	0.482	8.90556e-88	T_CD8	KRTCAP2
1.03517e-91	0.575503	0.323	0.203	2.4577e-87	T_CD8	NKTR
2.32428e-91	0.648238	0.365	0.248	5.5183e-87	T_CD8	LUC7L3
1.41576e-90	0.265193	0.95	0.859	3.3613e-86	T_CD8	SH3BGRL3
2.48691e-90	0.555438	0.283	0.17	5.90441e-86	T_CD8	HERPUD2
5.28473e-90	0.569698	0.298	0.184	1.2547e-85	T_CD8	BIRC6
7.204e-90	0.605929	0.403	0.29	1.71037e-85	T_CD8	GTF3A
1.17089e-89	0.529107	0.278	0.163	2.77992e-85	T_CD8	ARHGAP4
2.17942e-89	0.609483	0.571	0.462	5.17437e-85	T_CD8	OASL
2.50065e-89	0.599573	0.314	0.2	5.93705e-85	T_CD8	TGFBR2
4.82872e-89	0.371192	0.566	0.431	1.14644e-84	T_CD8	IRF1
6.9363e-89	0.323646	0.709	0.502	1.64682e-84	T_CD8	ALOX5AP
1.31898e-88	0.34005	0.906	0.811	3.13153e-84	T_CD8	RPS9
3.96688e-88	0.53546	0.497	0.395	9.41815e-84	T_CD8	UBXN1
4.57417e-88	0.577838	0.314	0.195	1.086e-83	T_CD8	TSTD1
8.8033e-88	0.549953	0.282	0.169	2.09008e-83	T_CD8	SPTAN1
1.29583e-87	0.606225	0.324	0.21	3.07655e-83	T_CD8	BPTF
1.37608e-87	0.626787	0.291	0.178	3.26709e-83	T_CD8	ATM
9.31151e-87	0.485569	0.537	0.431	2.21074e-82	T_CD8	HNRNPA3
9.27506e-85	0.542453	0.574	0.486	2.20208e-80	T_CD8	HIGD2A
1.45525e-84	0.608915	0.357	0.247	3.45505e-80	T_CD8	TPR
1.84162e-84	0.576557	0.524	0.432	4.37238e-80	T_CD8	TRAPPC1
2.44582e-84	0.609142	0.306	0.197	5.80687e-80	T_CD8	IMP3
3.92421e-84	0.413462	0.78	0.686	9.31686e-80	T_CD8	ATP5MC2
6.7834e-84	0.576858	0.428	0.323	1.61051e-79	T_CD8	EID1
1.28971e-83	0.326837	0.915	0.798	3.06202e-79	T_CD8	UBA52
2.28932e-83	0.781706	0.336	0.22	5.43529e-79	T_CD8	CD38
2.73073e-83	0.611538	0.361	0.247	6.48331e-79	T_CD8	FAM107B
6.98417e-83	0.546752	0.433	0.329	1.65818e-78	T_CD8	SF3B1
1.10325e-81	0.505233	0.437	0.329	2.61934e-77	T_CD8	ARF5
1.37835e-81	0.518157	0.254	0.149	3.27248e-77	T_CD8	RAB29
1.8268e-81	0.535873	0.427	0.318	4.33718e-77	T_CD8	TCEA1
2.36309e-81	0.569256	0.31	0.202	5.61045e-77	T_CD8	NT5C
3.7408e-81	0.504561	0.276	0.169	8.88142e-77	T_CD8	C1GALT1
6.09779e-81	0.522179	0.312	0.198	1.44774e-76	T_CD8	DOCK10
6.42528e-81	0.307516	0.883	0.768	1.52549e-76	T_CD8	RPL22
6.79132e-81	0.581092	0.39	0.287	1.61239e-76	T_CD8	THRAP3
7.49635e-81	0.590286	0.306	0.201	1.77978e-76	T_CD8	DGCR6L
7.84317e-81	0.557608	0.352	0.243	1.86213e-76	T_CD8	CSK
1.01864e-80	0.506022	0.528	0.425	2.41845e-76	T_CD8	ERP29
3.24294e-80	0.572811	0.664	0.576	7.69938e-76	T_CD8	COTL1
1.12249e-79	0.32344	0.869	0.725	2.66501e-75	T_CD8	RPL27
2.40363e-79	0.418753	0.622	0.537	5.7067e-75	T_CD8	HNRNPK
4.48096e-79	0.561178	0.362	0.249	1.06387e-74	T_CD8	MRPS6
2.40575e-78	0.549673	0.296	0.191	5.71174e-74	T_CD8	SNRPA
2.74694e-78	0.48524	0.572	0.481	6.5218e-74	T_CD8	ATP5F1D
4.30289e-78	0.371039	0.815	0.708	1.02159e-73	T_CD8	ATP5MG
6.00134e-78	0.253947	0.554	0.42	1.42484e-73	T_CD8	LCP2
1.71271e-77	0.472345	0.425	0.321	4.06632e-73	T_CD8	BRD2
2.0437e-76	0.545206	0.266	0.164	4.85215e-72	T_CD8	BDP1
3.09491e-76	0.627621	0.318	0.21	7.34794e-72	T_CD8	TNRC6B
4.73426e-76	0.381544	0.755	0.667	1.12401e-71	T_CD8	OST4
2.33555e-75	0.388794	0.271	0.162	5.54505e-71	T_CD8	NLRC5
2.99421e-75	0.489084	0.531	0.436	7.10886e-71	T_CD8	EIF2AK2
9.44422e-75	0.562637	0.318	0.215	2.24225e-70	T_CD8	RSF1
1.02443e-74	0.371162	0.605	0.509	2.4322e-70	T_CD8	DAZAP2
1.8074e-74	0.537304	0.301	0.199	4.29113e-70	T_CD8	SS18L2
1.8642e-72	0.471304	0.448	0.347	4.42599e-68	T_CD8	RBCK1
1.98744e-72	0.550759	0.312	0.213	4.71857e-68	T_CD8	LSM14A
2.0098e-72	0.579644	0.294	0.195	4.77166e-68	T_CD8	POLR3GL
2.43962e-72	0.520642	0.355	0.248	5.79215e-68	T_CD8	MACF1
9.5205e-72	0.444192	0.263	0.162	2.26036e-67	T_CD8	TBC1D1
[truncated: 7,992 more rows]

## Sheet: Suppl. Table 4
Supplementary Table 4. Differently expressed genes in each macrophages subclasses of BALF
p_val	avg_log2FC	pct.1	pct.2	p_val_adj	cluster	gene
0	2.12712	0.665	0.29	0	C0	CCL8
0	2.02371	0.607	0.242	0	C0	CCL3L1
0	2.00817	0.705	0.282	0	C0	APOBEC3A
0	1.9754	0.563	0.206	0	C0	CCL7
0	1.96661	0.801	0.388	0	C0	CCL2
0	1.93608	0.78	0.433	0	C0	IL1RN
0	1.88579	0.921	0.75	0	C0	S100A8
0	1.87566	0.546	0.255	0	C0	CCL4
0	1.80767	0.731	0.366	0	C0	CXCL10
0	1.79811	0.735	0.341	0	C0	CCL3
0	1.78436	0.326	0.057	0	C0	S100A12
0	1.74756	0.566	0.292	0	C0	CCL4L2
0	1.63184	0.626	0.198	0	C0	FCN1
0	1.55881	0.763	0.408	0	C0	TNFSF10
0	1.53997	0.422	0.15	0	C0	CXCL11
0	1.48577	0.743	0.359	0	C0	ISG20
0	1.44334	0.937	0.761	0	C0	ISG15
0	1.42825	0.436	0.133	0	C0	IDO1
0	1.40285	0.896	0.826	0	C0	S100A9
0	1.36171	0.642	0.337	0	C0	DEFB1
0	1.3587	0.616	0.269	0	C0	DUSP6
0	1.32651	0.804	0.428	0	C0	RSAD2
0	1.29293	0.871	0.695	0	C0	TIMP1
0	1.28108	0.784	0.466	0	C0	MAFB
0	1.27091	0.837	0.522	0	C0	MX1
0	1.26638	0.817	0.498	0	C0	GBP1
0	1.26484	0.775	0.508	0	C0	C15orf48
0	1.25709	0.79	0.509	0	C0	NFKBIA
0	1.25086	0.799	0.421	0	C0	IFITM1
0	1.23489	0.858	0.586	0	C0	IFIT3
0	1.21954	0.395	0.126	0	C0	VCAN
0	1.21833	0.759	0.419	0	C0	VAMP5
0	1.20927	0.703	0.468	0	C0	NCF1
0	1.18907	0.936	0.743	0	C0	IFITM3
0	1.18652	0.801	0.518	0	C0	IFIT2
0	1.17642	0.939	0.802	0	C0	TYMP
0	1.16787	0.739	0.47	0	C0	ZFP36
0	1.16119	0.681	0.475	0	C0	WARS
0	1.14534	0.721	0.395	0	C0	CCR1
0	1.13972	0.454	0.134	0	C0	CD300E
0	1.13743	0.435	0.207	0	C0	CXCL8
0	1.09732	0.795	0.479	0	C0	IFIT1
0	1.08711	0.503	0.215	0	C0	IER3
0	1.08387	0.722	0.423	0	C0	IRF7
0	1.08056	0.551	0.261	0	C0	ATF5
0	1.06819	0.966	0.875	0	C0	H3F3B
0	1.06474	0.539	0.217	0	C0	GCH1
0	1.06466	0.791	0.528	0	C0	FOS
0	1.05972	0.43	0.139	0	C0	HPSE
0	1.05441	0.745	0.471	0	C0	SGK1
0	1.05231	0.624	0.348	0	C0	NINJ1
0	1.04878	0.903	0.67	0	C0	KLF6
0	1.04726	0.774	0.573	0	C0	PLEK
0	1.0399	0.589	0.327	0	C0	IER2
0	1.03197	0.98	0.937	0	C0	SAT1
0	1.02538	0.345	0.103	0	C0	IL1R2
0	1.02243	0.815	0.482	0	C0	IFITM2
0	1.0169	0.701	0.388	0	C0	MX2
0	1.01616	0.674	0.318	0	C0	MARCKS
0	1.00347	0.562	0.292	0	C0	CALHM6
0	0.987544	0.656	0.391	0	C0	HERC5
0	0.982634	0.874	0.709	0	C0	BCL2A1
0	0.972829	0.426	0.187	0	C0	LILRA5
0	0.961767	0.588	0.349	0	C0	FPR1
0	0.948019	0.815	0.602	0	C0	NAMPT
0	0.94676	0.542	0.275	0	C0	DDX58
0	0.942503	0.596	0.337	0	C0	PTPRE
0	0.939362	0.589	0.288	0	C0	GBP5
0	0.937256	0.616	0.355	0	C0	GBP4
0	0.933192	0.347	0.079	0	C0	CLU
0	0.930778	0.735	0.488	0	C0	LYN
0	0.907014	0.419	0.141	0	C0	ANKRD22
0	0.903971	0.755	0.5	0	C0	EPSTI1
0	0.902328	0.46	0.205	0	C0	SLC25A37
0	0.881795	0.61	0.396	0	C0	ACSL1
0	0.872498	0.5	0.299	0	C0	CCRL2
0	0.860711	0.706	0.463	0	C0	JUNB
0	0.860444	0.979	0.916	0	C0	SRGN
0	0.857625	0.543	0.251	0	C0	EMP1
0	0.848143	0.323	0.099	0	C0	SERPINB9
0	0.845963	0.507	0.2	0	C0	RGL1
0	0.845469	0.996	0.985	0	C0	ACTB
0	0.839211	0.325	0.117	0	C0	SLC39A8
0	0.831321	0.501	0.246	0	C0	LILRB2
0	0.830706	0.479	0.223	0	C0	IL4I1
0	0.830156	0.789	0.555	0	C0	TNFSF13B
0	0.828649	0.258	0.061	0	C0	FFAR2
0	0.824887	0.668	0.438	0	C0	IFI35
0	0.82198	0.771	0.587	0	C0	DYNLT1
0	0.819394	0.786	0.615	0	C0	PSMB9
0	0.815791	0.643	0.363	0	C0	TAP1
0	0.815692	0.914	0.778	0	C0	MT2A
0	0.810776	0.787	0.581	0	C0	RNF213
0	0.80386	0.778	0.551	0	C0	SOD2
0	0.803119	0.585	0.391	0	C0	IFNGR2
0	0.801275	0.398	0.174	0	C0	FOSB
0	0.797936	0.606	0.391	0	C0	BAZ1A
0	0.788715	0.574	0.317	0	C0	CMPK2
0	0.786987	0.446	0.245	0	C0	ATF3
0	0.782985	0.487	0.285	0	C0	LILRB1
0	0.776674	0.48	0.272	0	C0	TNFAIP3
0	0.765561	0.683	0.428	0	C0	XAF1
0	0.762571	0.636	0.401	0	C0	OAS2
0	0.758182	0.606	0.356	0	C0	IFIH1
0	0.757864	0.671	0.443	0	C0	OASL
0	0.756576	0.411	0.19	0	C0	TAGAP
0	0.755737	0.353	0.198	0	C0	SOCS1
0	0.755409	0.393	0.171	0	C0	SLAMF7
0	0.749779	0.737	0.522	0	C0	UBE2L6
0	0.748987	0.36	0.141	0	C0	CKAP4
0	0.747132	0.587	0.326	0	C0	AQP9
0	0.743152	0.359	0.153	0	C0	HES4
0	0.742887	0.432	0.241	0	C0	RIN2
0	0.742284	0.452	0.203	0	C0	TLR2
0	0.741566	0.792	0.676	0	C0	IFI27
0	0.740169	0.52	0.263	0	C0	CD48
0	0.735359	0.746	0.54	0	C0	STAT1
0	0.73485	0.731	0.508	0	C0	TPM4
0	0.729219	0.578	0.335	0	C0	OAS3
0	0.729194	0.708	0.44	0	C0	IFI44L
0	0.728573	0.638	0.406	0	C0	CDKN1A
0	0.72554	0.607	0.407	0	C0	LCP2
0	0.723728	0.602	0.37	0	C0	HIF1A
0	0.723367	0.657	0.449	0	C0	SAMD9L
0	0.71563	0.512	0.289	0	C0	B4GALT5
0	0.714102	0.552	0.334	0	C0	SAMD9
0	0.70822	0.779	0.571	0	C0	LAP3
0	0.705875	0.802	0.533	0	C0	DUSP1
0	0.705632	0.721	0.523	0	C0	IFI16
0	0.705275	0.632	0.419	0	C0	DDX60L
0	0.704491	0.421	0.244	0	C0	SLC2A3
0	0.701969	0.422	0.219	0	C0	RNF19B
0	0.700838	0.812	0.608	0	C0	PLSCR1
0	0.700097	0.563	0.392	0	C0	IRF1
0	0.694131	0.7	0.512	0	C0	FYB1
0	0.688869	0.346	0.149	0	C0	CD38
0	0.686363	0.523	0.317	0	C0	SMCHD1
0	0.68446	0.35	0.148	0	C0	FPR2
0	0.684291	0.458	0.24	0	C0	USP18
0	0.680432	0.386	0.2	0	C0	KLF2
0	0.67647	0.407	0.235	0	C0	PIM1
0	0.675819	0.505	0.298	0	C0	PIM3
0	0.675204	0.593	0.401	0	C0	FLOT1
0	0.671449	0.402	0.156	0	C0	SPHK1
0	0.670622	0.457	0.292	0	C0	CEBPD
0	0.668398	0.496	0.303	0	C0	HMGA1
0	0.663861	0.702	0.528	0	C0	DEK
0	0.663153	0.345	0.205	0	C0	EGR2
0	0.662628	0.42	0.213	0	C0	CBWD2
0	0.658344	0.733	0.551	0	C0	MCL1
0	0.658095	0.587	0.383	0	C0	STAT2
0	0.651781	0.72	0.566	0	C0	SSB
0	0.645142	0.547	0.376	0	C0	GK
0	0.644982	0.649	0.501	0	C0	ARF6
0	0.644101	0.58	0.377	0	C0	IFI44
0	0.643646	0.345	0.16	0	C0	AC015912.3
0	0.642944	0.321	0.177	0	C0	CD69
0	0.640876	0.601	0.433	0	C0	TGFB1
0	0.639946	0.315	0.157	0	C0	CLEC4E
0	0.636968	0.363	0.173	0	C0	MXD1
0	0.636529	0.435	0.216	0	C0	FGL2
0	0.63637	0.911	0.805	0	C0	HLA-E
0	0.636231	0.379	0.202	0	C0	PHLDA2
0	0.633392	0.575	0.372	0	C0	LILRB4
0	0.631634	0.401	0.264	0	C0	ANPEP
0	0.630562	0.946	0.868	0	C0	CTSL
0	0.628029	0.264	0.092	0	C0	CLEC5A
0	0.627719	0.449	0.299	0	C0	KLF4
0	0.626118	0.92	0.809	0	C0	GNG5
0	0.624111	0.328	0.17	0	C0	ATP2B1-AS1
0	0.621235	0.575	0.382	0	C0	NT5C3A
0	0.617827	0.979	0.948	0	C0	SH3BGRL3
0	0.617792	0.623	0.501	0	C0	CD14
0	0.60818	0.916	0.82	0	C0	LY6E
0	0.608013	0.456	0.281	0	C0	OPTN
0	0.607044	0.45	0.24	0	C0	PLEKHO1
0	0.607039	0.5	0.334	0	C0	LILRB3
0	0.606983	0.913	0.83	0	C0	ACTG1
0	0.605485	0.285	0.112	0	C0	LMNB1
0	0.603296	0.577	0.425	0	C0	ELF1
0	0.600676	0.69	0.573	0	C0	FCGR1A
0	0.598849	0.265	0.112	0	C0	TNFAIP6
0	0.597931	0.699	0.454	0	C0	MT-ATP8
0	0.596762	0.491	0.314	0	C0	IL10RA
0	0.596187	0.434	0.283	0	C0	CSF2RB
0	0.595239	0.356	0.159	0	C0	CORO1A
0	0.592633	0.514	0.385	0	C0	ZFP36L1
0	0.591226	0.568	0.385	0	C0	HAVCR2
0	0.588464	0.507	0.329	0	C0	DSE
0	0.587348	0.539	0.354	0	C0	NMI
0	0.583784	0.618	0.457	0	C0	SP110
0	0.58353	0.694	0.503	0	C0	OAS1
0	0.581679	0.499	0.348	0	C0	RARRES3
0	0.58167	0.353	0.177	0	C0	SOCS3
0	0.579854	0.407	0.248	0	C0	P2RX7
0	0.57869	0.612	0.441	0	C0	TCIRG1
0	0.577248	0.553	0.377	0	C0	GBP2
0	0.575487	0.453	0.28	0	C0	PML
0	0.574592	0.65	0.471	0	C0	PARP14
0	0.574281	0.635	0.453	0	C0	NAPA
0	0.573976	0.47	0.3	0	C0	MCUB
0	0.571813	0.6	0.465	0	C0	KCTD12
0	0.57169	0.588	0.447	0	C0	FGR
0	0.571589	0.364	0.186	0	C0	SRGAP2
0	0.571567	0.493	0.321	0	C0	ZNFX1
0	0.570747	0.917	0.859	0	C0	GLUL
0	0.568618	0.67	0.545	0	C0	UPP1
0	0.568256	0.804	0.676	0	C0	TPM3
0	0.56744	0.584	0.424	0	C0	CFLAR
0	0.565716	0.456	0.319	0	C0	DRAM1
0	0.565157	0.498	0.33	0	C0	PHF11
0	0.561973	0.446	0.276	0	C0	C3AR1
0	0.561682	0.801	0.7	0	C0	PLAUR
0	0.560988	0.373	0.228	0	C0	NFKBIZ
0	0.554783	0.459	0.325	0	C0	BACH1
0	0.553461	0.451	0.284	0	C0	SAMSN1
0	0.550599	0.561	0.35	0	C0	FNIP2
0	0.547251	0.436	0.28	0	C0	XRN1
0	0.547045	0.931	0.872	0	C0	GAPDH
0	0.546658	0.37	0.233	0	C0	NEXN
0	0.545353	0.907	0.823	0	C0	CLIC1
0	0.542829	0.485	0.348	0	C0	LYSMD2
0	0.539832	0.585	0.395	0	C0	PPP1R15A
0	0.538321	0.686	0.535	0	C0	MGAT1
0	0.538137	0.505	0.361	0	C0	GIMAP4
0	0.538116	0.296	0.151	0	C0	IL27
0	0.533356	0.958	0.899	0	C0	CTSB
0	0.533093	0.537	0.407	0	C0	ADGRE5
0	0.532772	0.561	0.417	0	C0	PSMB10
0	0.52639	0.477	0.325	0	C0	DTX3L
0	0.524638	0.573	0.431	0	C0	ATG3
0	0.524445	0.564	0.379	0	C0	SIGLEC1
0	0.523333	0.901	0.808	0	C0	CALM1
0	0.518936	0.871	0.73	0	C0	IFI30
0	0.516133	0.425	0.27	0	C0	C19orf66
0	0.513251	0.621	0.461	0	C0	ADAR
0	0.512819	0.414	0.273	0	C0	SLC43A2
0	0.502982	0.623	0.489	0	C0	APOL6
0	0.500686	0.575	0.42	0	C0	EIF2AK2
0	0.500606	0.276	0.125	0	C0	HESX1
0	0.498065	0.348	0.193	0	C0	HELZ2
0	0.498045	0.538	0.402	0	C0	SP100
0	0.498031	0.332	0.184	0	C0	KLF10
0	0.497874	0.713	0.594	0	C0	ZEB2
0	0.497206	0.543	0.337	0	C0	LHFPL2
0	0.495167	0.693	0.563	0	C0	GNB2
0	0.494877	0.569	0.434	0	C0	RBMS1
0	0.491692	0.574	0.436	0	C0	FNDC3B
0	0.489724	0.612	0.474	0	C0	MS4A6A
0	0.489436	0.585	0.45	0	C0	SQOR
0	0.488459	0.541	0.411	0	C0	TSC22D3
0	0.487398	0.49	0.359	0	C0	P2RX4
0	0.486413	0.396	0.264	0	C0	MYO1G
0	0.485637	0.378	0.211	0	C0	ICAM1
0	0.481654	0.592	0.472	0	C0	SH3GLB1
0	0.480709	0.398	0.268	0	C0	ETV6
0	0.47932	0.461	0.325	0	C0	MYOF
0	0.478848	0.278	0.125	0	C0	PSTPIP2
0	0.477877	0.461	0.327	0	C0	RBCK1
0	0.477866	0.342	0.206	0	C0	SPTLC2
0	0.477567	0.652	0.509	0	C0	SCARB2
0	0.475953	0.675	0.555	0	C0	LGALS9
0	0.475848	0.44	0.326	0	C0	IRF2
0	0.47475	0.39	0.229	0	C0	NECTIN2
0	0.47283	0.427	0.289	0	C0	ACOT9
0	0.471671	0.369	0.229	0	C0	GMPR
0	0.468463	0.476	0.353	0	C0	OGFR
0	0.467408	0.7	0.551	0	C0	JUN
0	0.466947	0.482	0.365	0	C0	PIK3AP1
0	0.466664	0.564	0.444	0	C0	RBM47
0	0.465923	0.392	0.248	0	C0	RIPK2
0	0.464887	0.656	0.558	0	C0	FLNA
0	0.46426	0.405	0.277	0	C0	ITGA5
0	0.463123	0.679	0.572	0	C0	ATP6V1B2
0	0.462442	0.447	0.318	0	C0	PARP12
0	0.461627	0.401	0.274	0	C0	SLC38A2
0	0.46068	0.342	0.215	0	C0	IFIT5
0	0.459794	0.453	0.325	0	C0	UBE2J1
0	0.459587	0.351	0.214	0	C0	SECTM1
0	0.458105	0.686	0.56	0	C0	CYBB
0	0.457666	0.626	0.493	0	C0	TMEM123
0	0.456143	0.546	0.411	0	C0	ARL8B
0	0.453774	0.743	0.637	0	C0	SUB1
0	0.45216	0.418	0.281	0	C0	NADK
0	0.451508	0.733	0.62	0	C0	GRINA
0	0.450813	0.284	0.129	0	C0	PTGER2
0	0.450729	0.344	0.201	0	C0	SERTAD1
0	0.450553	0.866	0.774	0	C0	EMP3
0	0.448959	0.391	0.27	0	C0	ODF3B
0	0.446906	0.711	0.602	0	C0	DRAP1
0	0.44298	0.424	0.306	0	C0	RTCB
0	0.442751	0.662	0.584	0	C0	PRELID1
0	0.441398	0.493	0.363	0	C0	PTAFR
0	0.440501	0.556	0.424	0	C0	TFEC
0	0.439578	0.255	0.12	0	C0	ADM
0	0.439349	0.585	0.458	0	C0	TRIM22
0	0.438574	0.52	0.38	0	C0	PARP9
0	0.435768	0.618	0.524	0	C0	LAIR1
0	0.434045	0.816	0.733	0	C0	PSME2
0	0.433291	0.749	0.641	0	C0	GRB2
0	0.432476	0.476	0.356	0	C0	USP15
0	0.43007	0.496	0.382	0	C0	JAK1
0	0.428452	0.287	0.168	0	C0	CSRNP1
0	0.425021	0.756	0.653	0	C0	PCBP1
0	0.42395	0.594	0.476	0	C0	RGS10
0	0.423576	0.28	0.16	0	C0	TRIB1
0	0.422213	0.619	0.514	0	C0	PSMB8
0	0.419429	0.671	0.548	0	C0	MOB1A
0	0.418642	0.702	0.607	0	C0	CD163
0	0.417099	0.569	0.448	0	C0	CCNL1
0	0.416133	0.303	0.179	0	C0	GALM
0	0.413929	0.473	0.34	0	C0	HM13
0	0.412579	0.444	0.315	0	C0	MTHFD2
0	0.412391	0.723	0.621	0	C0	BST2
0	0.411317	0.29	0.171	0	C0	NRROS
0	0.411156	0.295	0.165	0	C0	IL15RA
0	0.41022	0.567	0.442	0	C0	LIMS1
0	0.409279	0.53	0.412	0	C0	CNDP2
0	0.409078	0.549	0.439	0	C0	LACTB
0	0.408732	0.297	0.18	0	C0	NUP62
0	0.404219	0.477	0.358	0	C0	STAT3
0	0.402994	0.994	0.974	0	C0	HLA-B
0	0.402335	0.26	0.138	0	C0	PLK3
0	0.401921	0.419	0.287	0	C0	GNA13
0	0.400765	0.696	0.61	0	C0	PSMB3
0	0.397228	0.966	0.937	0	C0	S100A10
0	0.396997	0.294	0.153	0	C0	RELB
0	0.396767	0.654	0.562	0	C0	CD47
0	0.388745	0.918	0.857	0	C0	MYL12A
0	0.384604	0.574	0.458	0	C0	SNX6
0	0.378493	0.951	0.88	0	C0	NEAT1
0	0.373536	0.74	0.644	0	C0	UBE2D3
0	0.368839	0.696	0.589	0	C0	ACTR3
0	0.367087	0.691	0.594	0	C0	TMEM50A
0	0.365185	0.633	0.488	0	C0	ALDOA
0	0.365158	0.895	0.843	0	C0	GABARAP
0	0.355945	0.864	0.783	0	C0	RHOA
0	0.353446	0.69	0.608	0	C0	PSMA4
0	0.348275	0.738	0.649	0	C0	CD53
0	0.335393	0.998	0.996	0	C0	TMSB10
0	0.333816	0.911	0.839	0	C0	ANXA5
0	0.332146	0.986	0.97	0	C0	VIM
0	0.321306	0.912	0.821	0	C0	IFI6
0	0.319662	0.649	0.389	0	C0	ATP6V0C
0	0.301876	0.805	0.677	0	C0	MT-ND4L
0	0.291779	0.944	0.913	0	C0	PFN1
0	0.278374	0.99	0.975	0	C0	FCER1G
1.14477e-307	0.456251	0.423	0.298	2.71791e-303	C0	RAB20
6.48735e-305	0.354028	0.548	0.42	1.54023e-300	C0	MPP1
6.64961e-305	0.413098	0.538	0.433	1.57875e-300	C0	CASP4
2.31721e-303	0.367157	0.279	0.16	5.50153e-299	C0	IL6R
4.30155e-303	0.3935	0.614	0.525	1.02128e-298	C0	RAB5IF
7.81951e-303	0.413353	0.522	0.415	1.85651e-298	C0	FERMT3
8.38514e-303	0.394189	0.323	0.194	1.9908e-298	C0	CD36
2.85268e-302	0.449118	0.57	0.47	6.77283e-298	C0	ZYX
5.5857e-301	0.429129	0.336	0.217	1.32616e-296	C0	NFKB1
9.1061e-299	0.461021	0.477	0.363	2.16197e-294	C0	STX11
8.12681e-298	0.445906	0.391	0.269	1.92947e-293	C0	MAP3K8
6.88296e-297	0.483939	0.476	0.358	1.63415e-292	C0	MYADM
7.62814e-297	0.418487	0.437	0.32	1.81107e-292	C0	RAB8B
1.73105e-294	0.430036	0.386	0.264	4.10985e-290	C0	TNFRSF1B
3.13359e-291	0.431844	0.511	0.407	7.43976e-287	C0	SLC31A2
3.66425e-291	0.401308	0.576	0.471	8.69965e-287	C0	CASP1
1.67193e-290	0.400534	0.315	0.2	3.9695e-286	C0	NAIP
7.3833e-290	0.404423	0.484	0.372	1.75294e-285	C0	MYD88
1.17641e-289	0.528791	0.619	0.528	2.79304e-285	C0	SERPINB1
2.1132e-287	0.343664	0.82	0.756	5.01715e-283	C0	CD44
1.72099e-285	0.404182	0.395	0.281	4.08597e-281	C0	PARP10
5.96754e-285	0.411613	0.319	0.207	1.41681e-280	C0	PNPT1
6.36871e-284	0.391577	0.5	0.392	1.51206e-279	C0	UBE2D1
3.9561e-283	0.372072	0.572	0.472	9.39257e-279	C0	ARHGDIA
8.05062e-283	0.382645	0.549	0.443	1.91138e-278	C0	TLN1
4.9465e-281	0.431745	0.425	0.317	1.1744e-276	C0	BAG1
5.50403e-281	0.349252	0.593	0.492	1.30677e-276	C0	FAM49B
7.57944e-280	0.435107	0.532	0.436	1.79951e-275	C0	HCK
1.14659e-279	0.343821	0.38	0.252	2.72224e-275	C0	CREM
5.96139e-278	0.251338	0.853	0.799	1.41535e-273	C0	POMP
1.22451e-277	0.360903	0.719	0.625	2.90723e-273	C0	LCP1
3.22725e-277	0.395078	0.321	0.209	7.66215e-273	C0	CGAS
1.63664e-274	0.381552	0.502	0.399	3.88571e-270	C0	PPP4C
8.78402e-274	0.411392	0.383	0.27	2.0855e-269	C0	CAPN2
2.9895e-271	0.47065	0.528	0.427	7.09766e-267	C0	CD83
5.66979e-271	0.717289	0.299	0.182	1.34612e-266	C0	CXCL2
8.36222e-267	0.334443	0.687	0.608	1.98536e-262	C0	C4orf3
7.30353e-266	0.400103	0.438	0.333	1.734e-261	C0	TANK
1.11764e-263	0.492718	0.583	0.493	2.6535e-259	C0	PNRC1
3.10002e-263	0.391782	0.345	0.231	7.36007e-259	C0	CSF3R
1.14129e-262	0.277509	0.821	0.752	2.70966e-258	C0	MYL12B
1.18858e-262	0.330867	0.643	0.557	2.82192e-258	C0	ELOC
2.51764e-262	0.359321	0.267	0.162	5.97737e-258	C0	MOV10
1.10352e-259	0.316604	0.627	0.536	2.61999e-255	C0	ARF1
7.28991e-259	0.39532	0.338	0.227	1.73077e-254	C0	ST3GAL5
8.42439e-259	0.455189	0.383	0.277	2.00012e-254	C0	NBN
1.03114e-256	0.368925	0.351	0.243	2.44812e-252	C0	FBXO6
5.99366e-255	0.380453	0.282	0.177	1.42301e-250	C0	LILRA6
2.00266e-253	0.404674	0.315	0.205	4.75471e-249	C0	SLFN5
1.00548e-252	0.360367	0.597	0.513	2.38721e-248	C0	RHOG
3.49126e-252	0.420856	0.343	0.233	8.28895e-248	C0	CD274
2.21695e-251	0.411238	0.323	0.214	5.26349e-247	C0	BCL6
1.06821e-250	0.396661	0.305	0.202	2.53614e-246	C0	JAK2
2.54925e-250	0.360285	0.315	0.204	6.05244e-246	C0	ITGAM
4.011e-250	0.382302	0.55	0.458	9.52293e-246	C0	NAGK
6.86823e-250	0.283639	0.758	0.698	1.63066e-245	C0	PSME1
7.23153e-249	0.396163	0.328	0.223	1.71691e-244	C0	ARFGAP3
9.014e-249	0.406254	0.466	0.368	2.14011e-244	C0	AKIRIN2
2.38105e-248	0.41172	0.341	0.212	5.6531e-244	C0	SDS
2.8691e-248	0.394306	0.462	0.362	6.81182e-244	C0	UNC93B1
7.20389e-248	0.42768	0.315	0.211	1.71035e-243	C0	LMO2
4.47179e-246	0.422161	0.266	0.163	1.06169e-241	C0	KDM6B
2.02434e-245	0.349601	0.26	0.161	4.8062e-241	C0	DHX58
1.37587e-243	0.368692	0.342	0.239	3.26659e-239	C0	PPP2R2A
2.24774e-243	0.282682	0.638	0.543	5.33659e-239	C0	DAZAP2
5.02798e-243	0.299675	0.752	0.682	1.19374e-238	C0	PKM
4.32205e-242	0.315106	0.629	0.526	1.02614e-237	C0	RAB31
1.58486e-241	0.322139	0.291	0.184	3.76279e-237	C0	RHBDF2
1.79406e-240	0.265879	0.692	0.607	4.25945e-236	C0	HSBP1
5.53647e-238	0.361948	0.575	0.487	1.31447e-233	C0	CALM3
7.16739e-237	0.25829	0.553	0.399	1.70168e-232	C0	NME2
3.74313e-235	0.307195	0.391	0.252	8.88693e-231	C0	SPP1
1.11857e-233	0.326825	0.467	0.365	2.65572e-229	C0	PPP1R18
2.00172e-233	0.311248	0.599	0.508	4.7525e-229	C0	RAB10
2.42187e-232	0.394972	0.472	0.379	5.75001e-228	C0	TNFRSF1A
1.34663e-230	0.37744	0.35	0.248	3.19716e-226	C0	UBALD2
4.44681e-230	0.455141	0.337	0.237	1.05576e-225	C0	KIAA1551
3.54049e-228	0.309952	0.704	0.622	8.40583e-224	C0	SAMHD1
5.04425e-227	0.370329	0.318	0.219	1.1976e-222	C0	N4BP1
6.02389e-227	0.365642	0.277	0.18	1.43019e-222	C0	TOR1B
1.99039e-226	0.423731	0.403	0.308	4.72558e-222	C0	NUB1
7.16127e-226	0.40359	0.371	0.273	1.70023e-221	C0	RABGAP1L
6.04807e-224	0.454411	0.315	0.211	1.43593e-219	C0	OTUD1
3.49787e-223	0.411826	0.32	0.219	8.30465e-219	C0	CYTOR
4.8803e-223	0.410321	0.481	0.388	1.15868e-218	C0	RASGEF1B
1.59798e-222	0.427475	0.266	0.169	3.79392e-218	C0	MPEG1
6.07279e-221	0.301017	0.577	0.491	1.4418e-216	C0	DNAJC15
9.3678e-221	0.364568	0.456	0.359	2.2241e-216	C0	DMXL2
8.92504e-217	0.355618	0.252	0.159	2.11898e-212	C0	TNIP1
4.05928e-216	0.359413	0.343	0.24	9.63754e-212	C0	METRNL
4.17336e-214	0.36158	0.513	0.427	9.90838e-210	C0	SPPL2A
1.95312e-213	0.376059	0.331	0.235	4.63709e-209	C0	ARID5A
4.85424e-213	0.300432	0.442	0.332	1.15249e-208	C0	GADD45B
2.1109e-212	0.367606	0.448	0.356	5.0117e-208	C0	SFPQ
1.54305e-211	0.487037	0.255	0.159	3.66351e-207	C0	INSIG1
2.9172e-210	0.354495	0.395	0.298	6.92601e-206	C0	EMILIN2
8.43694e-210	0.38803	0.32	0.224	2.0031e-205	C0	PPIF
9.43647e-207	0.364045	0.262	0.172	2.24041e-202	C0	ARHGAP27
2.31279e-206	0.363064	0.466	0.375	5.49104e-202	C0	RRBP1
3.14264e-206	0.329378	0.363	0.266	7.46125e-202	C0	RRAGC
8.52346e-205	0.349518	0.304	0.212	2.02364e-200	C0	DDX60
8.78578e-205	0.367564	0.545	0.464	2.08592e-200	C0	NFE2L2
1.05812e-204	0.315794	0.581	0.497	2.51219e-200	C0	MSN
1.26035e-202	0.309611	0.321	0.223	2.99233e-198	C0	MAPK6
2.90977e-201	0.319772	0.782	0.704	6.90839e-197	C0	MNDA
4.25964e-199	0.251356	0.85	0.796	1.01132e-194	C0	GSTO1
7.76633e-199	0.355789	0.402	0.311	1.84388e-194	C0	SH3BP2
5.64122e-198	0.303048	0.502	0.413	1.33934e-193	C0	WIPF1
9.07165e-198	0.361332	0.478	0.397	2.15379e-193	C0	TOP1
1.76978e-195	0.370134	0.378	0.292	4.20181e-191	C0	GSDMD
1.87441e-195	0.344165	0.26	0.171	4.45023e-191	C0	UBE2S
2.03146e-195	0.340382	0.329	0.234	4.8231e-191	C0	IRAK1
3.55647e-195	0.296806	0.516	0.424	8.44377e-191	C0	CYSTM1
1.35319e-194	0.342985	0.294	0.202	3.21275e-190	C0	PITPNA
2.1337e-193	0.369877	0.596	0.519	5.06584e-189	C0	VMP1
2.52143e-193	0.371214	0.433	0.347	5.98638e-189	C0	FMNL1
1.92134e-192	0.377668	0.39	0.298	4.56164e-188	C0	CD55
3.0908e-192	0.328601	0.364	0.276	7.33817e-188	C0	SHKBP1
3.58253e-192	0.301034	0.42	0.33	8.50564e-188	C0	EWSR1
4.22124e-192	0.332662	0.279	0.19	1.00221e-187	C0	CNP
1.01005e-189	0.290391	0.325	0.231	2.39806e-185	C0	TPD52L2
5.67185e-188	0.360267	0.259	0.171	1.34661e-183	C0	CXorf21
1.59737e-187	0.363647	0.355	0.265	3.79247e-183	C0	CD40
2.19909e-187	0.334021	0.614	0.531	5.22107e-183	C0	CLEC7A
1.00535e-186	0.2825	0.601	0.53	2.38691e-182	C0	RAB1A
1.93036e-186	0.367971	0.362	0.274	4.58306e-182	C0	ADAP2
7.08648e-186	0.352221	0.29	0.203	1.68247e-181	C0	PNP
1.49356e-185	0.313028	0.631	0.553	3.546e-181	C0	WSB1
4.75178e-185	0.331798	0.291	0.204	1.12817e-180	C0	TRAFD1
6.74748e-185	0.349677	0.299	0.207	1.60199e-180	C0	ETS2
9.28647e-183	0.315721	0.486	0.409	2.20479e-178	C0	PSMA5
9.56849e-182	0.291502	0.424	0.337	2.27175e-177	C0	ARF5
3.05513e-181	0.357816	0.332	0.247	7.25349e-177	C0	UBE2Z
5.05408e-180	0.35369	0.744	0.699	1.19994e-175	C0	SNX10
7.6403e-180	0.315013	0.487	0.404	1.81396e-175	C0	GNB1
8.25158e-180	0.352921	0.456	0.376	1.95909e-175	C0	CBR1
1.04042e-179	0.348659	0.412	0.328	2.47016e-175	C0	SHOC2
8.20112e-179	0.280287	0.287	0.196	1.94711e-174	C0	ZNF267
2.77852e-178	0.326824	0.335	0.249	6.59677e-174	C0	AAED1
7.45253e-178	0.340293	0.727	0.675	1.76938e-173	C0	COTL1
1.12939e-177	0.302443	0.263	0.171	2.6814e-173	C0	PFKFB3
4.77221e-177	0.338679	0.333	0.245	1.13302e-172	C0	MIDN
1.30077e-176	0.311249	0.499	0.421	3.0883e-172	C0	FUS
2.08085e-173	0.306011	0.298	0.213	4.94035e-169	C0	PATL1
2.59281e-172	0.303642	0.409	0.319	6.15585e-168	C0	EZR
5.79464e-172	0.297596	0.327	0.239	1.37576e-167	C0	SLC43A3
1.09361e-171	0.315241	0.386	0.292	2.59646e-167	C0	TCN2
1.65648e-171	0.310194	0.566	0.496	3.93282e-167	C0	C6orf62
1.94547e-170	0.361508	0.452	0.368	4.61893e-166	C0	ITGAX
2.39667e-169	0.317946	0.622	0.554	5.69017e-165	C0	NCF2
1.02731e-167	0.302924	0.344	0.259	2.43905e-163	C0	KRAS
1.56995e-161	0.289936	0.531	0.461	3.72738e-157	C0	PAK2
2.37629e-161	0.305017	0.427	0.346	5.64179e-157	C0	FAM177A1
5.09732e-161	0.298354	0.523	0.454	1.21021e-156	C0	WDR1
1.01125e-160	0.328957	0.318	0.238	2.40091e-156	C0	PPP4R2
1.37363e-159	0.300625	0.28	0.199	3.26128e-155	C0	TAP2
7.51334e-156	0.284514	0.504	0.434	1.78382e-151	C0	HNRNPF
3.52909e-155	0.313384	0.689	0.626	8.37876e-151	C0	IGSF6
5.52233e-155	0.302362	0.621	0.555	1.31111e-150	C0	PTPN6
3.54246e-154	0.282235	0.4	0.316	8.4105e-150	C0	ZC3HAV1
4.60072e-154	0.31631	0.316	0.238	1.0923e-149	C0	ERBIN
7.71653e-154	0.293079	0.432	0.352	1.83206e-149	C0	CYTH1
2.0362e-153	0.266515	0.311	0.227	4.83436e-149	C0	CHST11
9.2482e-152	0.276621	0.577	0.51	2.19571e-147	C0	TAPBP
4.74275e-151	0.293706	0.506	0.44	1.12602e-146	C0	PDXK
2.33371e-149	0.326258	0.279	0.202	5.5407e-145	C0	DOCK10
1.63304e-147	0.265028	0.366	0.281	3.87717e-143	C0	AP1S2
4.32798e-147	0.296529	0.269	0.193	1.02755e-142	C0	APOL1
5.60728e-147	0.31589	0.259	0.182	1.33128e-142	C0	CYTH4
6.96253e-146	0.328213	0.355	0.281	1.65304e-141	C0	SMAP2
3.00593e-145	0.302994	0.533	0.462	7.13668e-141	C0	TGFBI
3.73154e-145	0.275309	0.343	0.262	8.85942e-141	C0	SMIM29
3.83577e-145	0.280089	0.485	0.409	9.10689e-141	C0	SIRPA
5.26317e-144	0.314913	0.374	0.293	1.24958e-139	C0	CD84
5.73194e-143	0.285162	0.513	0.448	1.36088e-138	C0	HCLS1
8.56238e-143	0.303105	0.473	0.406	2.03288e-138	C0	CHMP4B
3.10146e-142	0.320912	0.323	0.248	7.3635e-138	C0	FCGR1B
4.88021e-142	0.333002	0.306	0.231	1.15866e-137	C0	KLF3
6.45487e-140	0.368537	0.5	0.438	1.53251e-135	C0	C5AR1
1.35765e-136	0.271193	0.513	0.441	3.22334e-132	C0	HLA-F
2.26554e-136	0.296036	0.399	0.329	5.37885e-132	C0	AGTRAP
3.58083e-136	0.266521	0.317	0.24	8.5016e-132	C0	TLNRD1
1.26032e-135	0.304026	0.288	0.216	2.99224e-131	C0	UTRN
2.14015e-135	0.285943	0.258	0.187	5.08114e-131	C0	RELA
6.67302e-135	0.273717	0.365	0.292	1.58431e-130	C0	PAFAH1B1
8.27501e-135	0.325869	0.321	0.25	1.96465e-130	C0	MAML2
1.30001e-133	0.338064	0.356	0.288	3.08648e-129	C0	EHD4
5.88844e-132	0.295831	0.343	0.272	1.39803e-127	C0	KARS
8.94962e-132	0.338947	0.357	0.287	2.12482e-127	C0	GTF2B
2.74353e-131	0.292742	0.512	0.455	6.51368e-127	C0	DDX21
1.60627e-128	0.291202	0.34	0.273	3.81361e-124	C0	PCGF5
2.00368e-127	0.283316	0.277	0.207	4.75714e-123	C0	NT5C2
5.19861e-127	0.36555	0.255	0.183	1.23425e-122	C0	MIR3945HG
5.53665e-127	0.278795	0.26	0.192	1.31451e-122	C0	TINF2
1.56229e-126	0.26381	0.299	0.228	3.7092e-122	C0	TOM1
6.52287e-124	0.297945	0.305	0.237	1.54866e-119	C0	IL17RA
1.07074e-122	0.303194	0.345	0.278	2.54215e-118	C0	LPCAT2
3.90098e-122	0.308241	0.404	0.339	9.26171e-118	C0	STX4
6.65096e-121	0.276191	0.396	0.33	1.57907e-116	C0	CTNNA1
7.86419e-121	0.271109	0.483	0.421	1.86712e-116	C0	DDX3X
8.25176e-120	0.30472	0.498	0.443	1.95913e-115	C0	UCP2
1.00338e-118	0.269751	0.354	0.287	2.38223e-114	C0	PLIN3
5.31772e-118	0.31305	0.458	0.395	1.26253e-113	C0	ADAM17
2.76327e-117	0.283142	0.327	0.261	6.56057e-113	C0	WDFY1
5.86042e-117	0.315253	0.383	0.321	1.39138e-112	C0	PPA1
5.23605e-116	0.251461	0.365	0.295	1.24314e-111	C0	COX20
3.69514e-115	0.268666	0.324	0.257	8.77299e-111	C0	SPAG9
7.36861e-115	0.286126	0.46	0.402	1.74945e-110	C0	KPNB1
2.01836e-114	0.250943	0.255	0.189	4.79199e-110	C0	APOBEC3G
1.80655e-112	0.26887	0.335	0.27	4.2891e-108	C0	STAT6
5.73127e-112	0.264578	0.321	0.256	1.36072e-107	C0	UBA1
8.34085e-111	0.286265	0.361	0.298	1.98029e-106	C0	SLC8A1
2.16169e-110	0.307023	0.333	0.27	5.13229e-106	C0	APBB1IP
1.07628e-109	0.288537	0.321	0.257	2.55529e-105	C0	PLEKHO2
2.64929e-109	0.278838	0.263	0.201	6.28994e-105	C0	CDC73
2.69227e-109	0.254679	0.397	0.333	6.39198e-105	C0	ATP1A1
5.55875e-109	0.252096	0.337	0.274	1.31976e-104	C0	CALCOCO2
5.27403e-107	0.290109	0.267	0.201	1.25216e-102	C0	MIR4435-2HG
8.14888e-107	0.258582	0.357	0.292	1.93471e-102	C0	TNS3
1.11376e-105	0.279299	0.413	0.342	2.64429e-101	C0	RHOB
3.14306e-104	0.259633	0.403	0.342	7.46225e-100	C0	GNB4
1.27002e-102	0.279645	0.271	0.21	3.01527e-98	C0	APOL2
4.43159e-102	0.288185	0.454	0.401	1.05215e-97	C0	DOCK8
5.30258e-102	0.25106	0.82	0.771	1.25894e-97	C0	CEBPB
6.50005e-102	0.263853	0.437	0.385	1.54324e-97	C0	KHDRBS1
3.77241e-101	0.368766	0.564	0.517	8.95645e-97	C0	BTG1
4.65103e-100	0.261898	0.454	0.399	1.10425e-95	C0	THEMIS2
3.20963e-96	0.274706	0.333	0.277	7.62029e-92	C0	MIER1
1.8726e-95	0.290544	0.356	0.298	4.44592e-91	C0	NCOA7
4.27102e-95	0.280818	0.37	0.314	1.01403e-90	C0	DENND5A
5.31371e-95	0.257696	0.559	0.516	1.26158e-90	C0	SPATS2L
5.1469e-92	0.284629	0.305	0.25	1.22198e-87	C0	PRKCD
7.80727e-92	0.281481	0.325	0.27	1.8536e-87	C0	ZCCHC2
5.0495e-90	0.299667	0.311	0.256	1.19885e-85	C0	RBBP6
5.93881e-90	0.260216	0.417	0.366	1.40999e-85	C0	NR3C1
1.07586e-85	0.270506	0.282	0.228	2.5543e-81	C0	STK17B
2.06908e-84	0.26299	0.356	0.305	4.91242e-80	C0	SFT2D2
2.57503e-84	0.273432	0.329	0.277	6.11363e-80	C0	ARID4B
5.24728e-84	0.257311	0.341	0.286	1.24581e-79	C0	CSF1R
2.56173e-82	0.286362	0.3	0.245	6.08206e-78	C0	BHLHE40
1.74456e-81	0.252197	0.37	0.321	4.14193e-77	C0	RILPL2
4.01402e-80	0.265171	0.252	0.2	9.53008e-76	C0	CHD1
3.53375e-79	0.274915	0.448	0.401	8.38982e-75	C0	CIR1
3.9775e-77	0.263639	0.534	0.496	9.44338e-73	C0	HSPA5
7.25872e-75	0.257593	0.406	0.365	1.72337e-70	C0	KYNU
1.68888e-71	0.269331	0.371	0.327	4.00974e-67	C0	PLEC
2.27837e-70	0.253093	0.388	0.348	5.40931e-66	C0	BID
1.30321e-68	0.253121	0.255	0.209	3.09407e-64	C0	CDS2
2.02838e-64	0.311292	0.438	0.403	4.81579e-60	C0	TNFAIP2
1.12255e-55	0.260597	0.348	0.312	2.66515e-51	C0	GOLGA4
4.52849e-42	0.343502	0.308	0.27	1.07515e-37	C0	PLAC8
4.83058e-42	0.356859	0.572	0.556	1.14688e-37	C0	RGCC
2.35105e-41	0.34125	0.252	0.216	5.58186e-37	C0	MMP19
0	1.51756	0.878	0.57	0	C1	APOE
0	1.476	0.502	0.233	0	C1	CCL18
0	1.34757	0.891	0.515	0	C1	C1QC
0	1.2978	0.646	0.306	0	C1	LGMN
0	1.05109	0.86	0.543	0	C1	GPNMB
0	1.03156	0.759	0.441	0	C1	PLD3
0	0.99739	0.915	0.687	0	C1	APOC1
0	0.987818	0.335	0.119	0	C1	RGS1
0	0.934161	0.732	0.455	0	C1	LIPA
0	0.87092	0.358	0.071	0	C1	PLTP
0	0.846233	0.359	0.073	0	C1	A2M
0	0.842396	0.724	0.532	0	C1	HMOX1
0	0.823254	0.592	0.292	0	C1	TREM2
0	0.758501	0.516	0.223	0	C1	NR1H3
0	0.752452	0.445	0.241	0	C1	PLA2G7
0	0.733865	0.263	0.069	0	C1	ARL4C
0	0.688237	0.931	0.566	0	C1	C1QB
0	0.686964	0.861	0.681	0	C1	CTSZ
0	0.673925	0.411	0.225	0	C1	SDS
0	0.57039	0.537	0.333	0	C1	SCD
0	0.569642	0.426	0.211	0	C1	TMEM176B
0	0.566366	1	1	0	C1	FTL
0	0.557391	0.454	0.2	0	C1	TSPAN4
0	0.548814	0.984	0.931	0	C1	PSAP
0	0.548441	0.853	0.574	0	C1	HLA-DQA1
0	0.538971	0.562	0.287	0	C1	ABCA1
0	0.537783	0.576	0.305	0	C1	FPR3
0	0.527053	0.939	0.792	0	C1	HLA-DPB1
0	0.516383	0.998	0.971	0	C1	CD74
0	0.511301	0.31	0.082	0	C1	SMPDL3A
0	0.504621	0.382	0.147	0	C1	NRP2
0	0.504215	0.981	0.926	0	C1	CTSD
0	0.503298	0.341	0.147	0	C1	TMEM176A
0	0.484253	0.278	0.091	0	C1	C1orf54
0	0.478494	0.411	0.196	0	C1	TTYH3
0	0.477637	0.845	0.65	0	C1	ACP5
0	0.476878	0.958	0.852	0	C1	HLA-DPA1
0	0.476574	0.916	0.543	0	C1	C1QA
0	0.460626	0.573	0.362	0	C1	GM2A
0	0.458652	0.956	0.864	0	C1	NPC2
0	0.450869	0.732	0.551	0	C1	CREG1
0	0.450112	0.933	0.848	0	C1	CD68
0	0.446863	0.351	0.141	0	C1	KCNMA1
0	0.438706	0.774	0.558	0	C1	HEXB
0	0.432326	0.687	0.478	0	C1	HLA-DMB
0	0.431176	0.271	0.084	0	C1	MMP14
0	0.424822	0.756	0.569	0	C1	RNF130
0	0.42167	0.503	0.276	0	C1	CD59
0	0.403153	0.293	0.112	0	C1	CD72
0	0.400393	0.473	0.276	0	C1	AKR1B1
0	0.398548	0.405	0.211	0	C1	C2
0	0.391733	0.324	0.125	0	C1	OTOA
0	0.38785	0.439	0.228	0	C1	ACP2
0	0.382911	0.686	0.492	0	C1	BLVRB
0	0.381082	0.915	0.785	0	C1	PRDX1
0	0.36745	0.475	0.27	0	C1	GPR137B
0	0.367317	0.823	0.614	0	C1	FCGRT
0	0.361511	0.334	0.176	0	C1	FUCA1
0	0.358292	0.549	0.344	0	C1	VAT1
0	0.356236	0.373	0.174	0	C1	PRCP
0	0.350893	0.497	0.281	0	C1	CD84
0	0.34904	0.449	0.255	0	C1	CPM
0	0.347348	0.546	0.35	0	C1	SOAT1
0	0.334816	0.423	0.231	0	C1	SDSL
0	0.322082	0.607	0.386	0	C1	HEXA
0	0.306961	0.497	0.304	0	C1	DCXR
0	0.30504	0.486	0.281	0	C1	RAP2B
0	0.3009	0.529	0.33	0	C1	CRTAP
0	0.28662	0.314	0.152	0	C1	ABI3
2.66764e-302	0.377644	0.601	0.393	6.33352e-298	C1	LMNA
4.45833e-302	0.347394	0.725	0.54	1.0585e-297	C1	CTSA
1.19731e-301	0.560609	0.901	0.761	2.84265e-297	C1	FABP5
2.02196e-300	0.666085	0.376	0.206	4.80055e-296	C1	RNASE1
4.77751e-296	0.322742	0.684	0.492	1.13428e-291	C1	MFSD1
2.58533e-295	0.313497	0.426	0.249	6.1381e-291	C1	CD4
2.54475e-289	0.579287	0.616	0.427	6.04175e-285	C1	NUPR1
1.24866e-285	0.319412	0.442	0.265	2.96457e-281	C1	MGLL
6.99184e-285	0.269209	0.392	0.225	1.66e-280	C1	ACOT13
1.08526e-272	0.27323	0.475	0.292	2.57663e-268	C1	TCN2
4.73012e-268	0.37767	0.75	0.53	1.12303e-263	C1	CD9
1.9275e-262	0.265909	0.354	0.197	4.57628e-258	C1	UGCG
2.27351e-258	0.315011	0.704	0.502	5.39776e-254	C1	TIMP2
2.47804e-256	0.507232	0.969	0.91	5.88337e-252	C1	CTSB
2.56706e-254	0.274745	0.62	0.421	6.09471e-250	C1	NENF
3.1266e-254	0.264709	0.398	0.237	7.42318e-250	C1	IDH1
1.12557e-252	0.355017	0.525	0.349	2.67234e-248	C1	CPVL
4.13987e-246	0.368787	0.839	0.659	9.82888e-242	C1	HLA-DMA
6.79767e-244	0.297395	0.322	0.177	1.6139e-239	C1	RNASE6
5.53544e-240	0.349966	0.955	0.88	1.31422e-235	C1	CTSS
1.24768e-238	0.34022	0.793	0.615	2.96225e-234	C1	MS4A4A
1.26747e-233	0.333959	0.891	0.768	3.00924e-229	C1	CAPG
2.09891e-233	0.409495	0.872	0.721	4.98323e-229	C1	HLA-DRB5
2.84998e-232	0.275298	0.903	0.774	6.76643e-228	C1	ASAH1
1.65205e-228	0.346472	0.963	0.906	3.9223e-224	C1	LGALS1
1.04836e-227	0.383883	0.735	0.573	2.48902e-223	C1	CALR
1.9018e-227	0.32189	0.706	0.541	4.51526e-223	C1	LAMP1
1.19277e-224	0.340266	0.864	0.664	2.83187e-220	C1	HLA-DQB1
7.51327e-220	0.256814	0.444	0.283	1.7838e-215	C1	RALA
9.51839e-220	0.293148	0.985	0.903	2.25986e-215	C1	HLA-DRB1
1.98329e-213	0.29866	0.53	0.364	4.70873e-209	C1	CD86
2.63727e-213	0.310934	0.684	0.517	6.2614e-209	C1	RNASET2
1.46714e-210	0.284919	0.794	0.635	3.48329e-206	C1	SSR4
7.60858e-208	0.2585	0.99	0.956	1.80643e-203	C1	HLA-A
2.34686e-204	0.318288	0.681	0.519	5.57192e-200	C1	SYNGR2
3.94249e-182	0.363358	0.767	0.606	9.36026e-178	C1	HSP90B1
2.00405e-173	0.266112	0.493	0.343	4.75801e-169	C1	FDX1
9.6875e-173	0.282257	0.991	0.944	2.30001e-168	C1	HLA-DRA
6.06283e-150	0.345785	0.6	0.462	1.43944e-145	C1	TGFBI
1.01926e-144	0.340964	0.496	0.351	2.41993e-140	C1	TFRC
8.39009e-144	0.303297	0.591	0.45	1.99198e-139	C1	CYP27A1
9.85849e-144	0.319712	0.265	0.162	2.3406e-139	C1	IL7R
1.1953e-138	0.497994	0.698	0.599	2.83789e-134	C1	CFD
1.73039e-106	0.652266	0.39	0.284	4.10829e-102	C1	SPP1
7.46724e-100	0.400125	0.941	0.887	1.77287e-95	C1	CTSL
1.27364e-71	0.283612	0.55	0.474	3.02388e-67	C1	ATP6V0C
5.93582e-68	0.288252	0.328	0.249	1.40928e-63	C1	RBP4
0	1.78552	0.896	0.455	0	C2	CRIP1
0	1.73829	0.857	0.354	0	C2	MCEMP1
0	1.65541	0.861	0.361	0	C2	RETN
0	1.61554	0.939	0.637	0	C2	CD52
0	1.52705	0.923	0.505	0	C2	ALOX5AP
0	1.49207	0.914	0.516	0	C2	FBP1
0	1.40278	0.932	0.56	0	C2	C1QA
0	1.31768	0.865	0.344	0	C2	FABP4
0	1.3141	0.934	0.536	0	C2	MARCO
0	1.24295	0.939	0.584	0	C2	C1QB
0	1.23307	0.66	0.178	0	C2	INHBA
0	1.20385	0.835	0.382	0	C2	MRC1
0	1.15607	0.997	0.905	0	C2	HLA-DRB1
0	1.10058	0.999	0.945	0	C2	HLA-DRA
0	1.09176	0.968	0.76	0	C2	TSPO
0	1.08711	0.884	0.457	0	C2	LTA4H
0	1.06163	0.848	0.414	0	C2	ALDH2
0	1.06078	0.961	0.657	0	C2	HLA-DQB1
0	1.0228	0.934	0.573	0	C2	HLA-DQA1
0	1.0207	0.958	0.733	0	C2	RPL13A
0	1.00801	0.846	0.434	0	C2	RPS10
0	0.980011	0.95	0.693	0	C2	RPL27A
0	0.979621	0.656	0.248	0	C2	S100A13
0	0.976501	0.86	0.631	0	C2	STXBP2
0	0.974098	0.884	0.498	0	C2	RPS17
0	0.972306	0.957	0.726	0	C2	RPS20
0	0.967565	0.704	0.3	0	C2	LDHB
0	0.958414	0.998	0.981	0	C2	TMSB4X
0	0.955632	0.954	0.728	0	C2	UBB
0	0.948923	0.912	0.594	0	C2	MGST3
0	0.942401	0.874	0.518	0	C2	CD9
0	0.932892	0.857	0.427	0	C2	GCHFR
0	0.919301	0.862	0.532	0	C2	MSR1
0	0.915573	0.873	0.728	0	C2	HLA-DRB5
0	0.890024	0.569	0.174	0	C2	PDLIM1
0	0.862185	0.98	0.822	0	C2	RPL21
0	0.858681	0.857	0.463	0	C2	VSIG4
0	0.856879	0.989	0.877	0	C2	S100A4
0	0.853208	0.986	0.866	0	C2	RPS29
0	0.853173	0.765	0.393	0	C2	ALOX5
0	0.84562	0.954	0.737	0	C2	RPL31
0	0.843736	0.609	0.273	0	C2	ATP1B1
0	0.836743	0.858	0.476	0	C2	CSTA
0	0.824392	0.469	0.102	0	C2	GPD1
0	0.818597	0.984	0.792	0	C2	HLA-DPB1
0	0.806952	0.926	0.609	0	C2	RPL17
0	0.804691	0.926	0.664	0	C2	LST1
0	0.797986	0.679	0.335	0	C2	CES1
0	0.788788	0.725	0.317	0	C2	TFRC
0	0.783503	0.939	0.643	0	C2	ACP5
0	0.777195	0.735	0.388	0	C2	TMBIM4
0	0.775192	0.928	0.618	0	C2	RPL23
0	0.773268	0.98	0.828	0	C2	RPS18
0	0.765403	0.979	0.813	0	C2	RPL26
0	0.764137	0.591	0.235	0	C2	TCF7L2
0	0.757502	0.633	0.244	0	C2	JAML
0	0.747842	0.938	0.658	0	C2	RPL10A
0	0.744111	0.6	0.258	0	C2	PTPMT1
0	0.74258	0.736	0.373	0	C2	CKLF
0	0.737414	0.571	0.222	0	C2	NDUFB8
0	0.736681	0.934	0.676	0	C2	NDUFB1
0	0.735865	0.618	0.239	0	C2	AC026369.3
0	0.731588	0.999	0.972	0	C2	CD74
0	0.728602	0.651	0.406	0	C2	FN1
0	0.72816	0.98	0.849	0	C2	GRN
0	0.722263	0.636	0.29	0	C2	PPARG
0	0.72046	0.968	0.788	0	C2	RPL23A
0	0.718281	0.842	0.499	0	C2	NDUFA13
0	0.714117	0.605	0.244	0	C2	VMO1
0	0.713099	0.48	0.153	0	C2	LPL
0	0.709056	0.518	0.165	0	C2	PHLDA3
0	0.708765	0.544	0.216	0	C2	SPN
0	0.706342	0.992	0.917	0	C2	RPS19
0	0.705866	0.924	0.652	0	C2	HLA-DMA
0	0.703997	0.992	0.851	0	C2	HLA-DPA1
0	0.702655	0.669	0.31	0	C2	NDUFA11
0	0.700927	0.975	0.688	0	C2	APOC1
0	0.700226	0.955	0.758	0	C2	CALM2
0	0.699807	0.844	0.53	0	C2	LGALS3BP
0	0.697451	0.644	0.321	0	C2	PNPLA6
0	0.697002	0.944	0.703	0	C2	NDUFA4
0	0.695597	0.979	0.835	0	C2	RPL15
0	0.691647	0.646	0.341	0	C2	EVL
0	0.682989	0.547	0.213	0	C2	RBP4
0	0.680975	0.797	0.478	0	C2	TREM1
0	0.676491	0.953	0.721	0	C2	RPL3
0	0.676065	0.46	0.13	0	C2	PARAL1
0	0.675214	0.898	0.611	0	C2	FCGRT
0	0.671382	0.949	0.672	0	C2	RPL36A
0	0.670512	0.708	0.38	0	C2	PEBP1
0	0.670486	0.975	0.813	0	C2	RPL38
0	0.664709	0.299	0.116	0	C2	IGFBP2
0	0.664475	0.574	0.24	0	C2	AXL
0	0.660861	0.993	0.923	0	C2	RPS27
0	0.660495	0.869	0.539	0	C2	OLR1
0	0.659705	0.597	0.241	0	C2	STMN1
0	0.658983	0.698	0.369	0	C2	MDH1
0	0.655151	0.679	0.352	0	C2	SCP2
0	0.65315	0.974	0.821	0	C2	RPS25
0	0.652199	0.434	0.142	0	C2	PCOLCE2
0	0.647177	0.764	0.465	0	C2	TKT
0	0.644373	0.984	0.855	0	C2	RPL37A
0	0.643834	0.952	0.708	0	C2	RPL7
0	0.639688	0.503	0.201	0	C2	BHLHE41
0	0.636408	0.51	0.199	0	C2	2021-09-11
0	0.635735	0.544	0.228	0	C2	DMAC1
0	0.634873	0.482	0.159	0	C2	SVIL
0	0.632785	0.973	0.8	0	C2	RPS6
0	0.631647	0.939	0.708	0	C2	VAMP8
0	0.628441	0.945	0.743	0	C2	TXNIP
0	0.627881	0.994	0.928	0	C2	RPL34
0	0.626809	0.787	0.468	0	C2	ARL6IP1
0	0.620032	0.694	0.392	0	C2	GYPC
0	0.61387	0.638	0.319	0	C2	PLA2G16
0	0.613788	0.966	0.784	0	C2	RPL27
0	0.61239	0.598	0.32	0	C2	TGM2
0	0.610123	0.958	0.741	0	C2	RPS5
0	0.603046	0.99	0.891	0	C2	RPS14
0	0.601962	0.766	0.466	0	C2	C9orf16
0	0.601178	0.417	0.119	0	C2	FFAR4
0	0.600248	0.419	0.136	0	C2	AGRP
0	0.600194	0.348	0.073	0	C2	AQP3
0	0.595757	0.434	0.143	0	C2	GLDN
0	0.595698	0.612	0.302	0	C2	ECH1
0	0.593767	0.651	0.323	0	C2	DSTN
0	0.593739	0.869	0.607	0	C2	GMFG
0	0.591864	0.953	0.754	0	C2	RPS11
0	0.589531	0.568	0.254	0	C2	CAT
0	0.587005	0.414	0.134	0	C2	PPIC
0	0.586742	0.251	0.082	0	C2	HP
0	0.585666	0.926	0.676	0	C2	MS4A7
0	0.582463	0.543	0.249	0	C2	SMIM30
0	0.578849	0.649	0.337	0	C2	DOK2
0	0.57477	0.983	0.86	0	C2	RPS2
0	0.572641	0.953	0.768	0	C2	PSMA7
0	0.572381	0.928	0.691	0	C2	ATP5MPL
0	0.571975	0.604	0.289	0	C2	ATP5PO
0	0.570297	0.772	0.481	0	C2	LRPAP1
0	0.569741	0.548	0.254	0	C2	NDUFC2
0	0.568585	0.495	0.204	0	C2	C20orf27
0	0.567675	0.755	0.439	0	C2	EIF3E
0	0.559297	0.851	0.59	0	C2	PYCARD
0	0.557904	0.982	0.839	0	C2	RPL35
0	0.557554	0.649	0.328	0	C2	CLEC12A
0	0.557098	0.396	0.111	0	C2	CLDN7
0	0.556678	0.463	0.171	0	C2	TNNI2
0	0.553015	0.992	0.911	0	C2	RPLP2
0	0.552293	0.671	0.39	0	C2	PTMS
0	0.551034	0.956	0.754	0	C2	COX7C
0	0.550915	0.461	0.176	0	C2	SNHG25
0	0.54738	0.5	0.225	0	C2	RHBDD2
0	0.544621	0.651	0.367	0	C2	DECR1
0	0.543935	0.645	0.403	0	C2	GSN
0	0.540825	0.969	0.782	0	C2	RPS4X
0	0.537515	0.826	0.565	0	C2	SH3BGRL
0	0.535482	0.877	0.619	0	C2	NDUFS5
0	0.535271	0.86	0.604	0	C2	SMIM25
0	0.534214	0.726	0.427	0	C2	HNMT
0	0.531355	0.966	0.805	0	C2	ELOB
0	0.530121	0.625	0.333	0	C2	HSD17B11
0	0.52985	0.758	0.426	0	C2	CYP27A1
0	0.525917	0.706	0.403	0	C2	ATP5IF1
0	0.52463	0.996	0.946	0	C2	CST3
0	0.524568	0.418	0.158	0	C2	ACOT7
0	0.524243	0.98	0.861	0	C2	UBA52
0	0.523836	0.789	0.519	0	C2	SEC11A
0	0.523016	0.979	0.838	0	C2	PFDN5
0	0.521989	0.393	0.131	0	C2	MME
0	0.521333	0.536	0.27	0	C2	PSMA2
0	0.519969	0.936	0.702	0	C2	UQCRB
0	0.518299	0.679	0.38	0	C2	EVI2B
0	0.516854	0.863	0.601	0	C2	ATP5MC3
0	0.515538	0.477	0.193	0	C2	TCEAL8
0	0.514436	0.996	0.932	0	C2	RPL10
0	0.512096	0.989	0.898	0	C2	RPS27A
0	0.511542	0.531	0.27	0	C2	ETHE1
0	0.51064	0.807	0.559	0	C2	CD37
0	0.509749	0.531	0.258	0	C2	TCEAL4
0	0.508114	0.597	0.304	0	C2	HMGN3
0	0.507291	0.862	0.635	0	C2	CXCL16
0	0.506871	0.359	0.106	0	C2	CPE
0	0.50624	0.391	0.149	0	C2	ESRRA
0	0.505923	0.598	0.304	0	C2	SLCO2B1
0	0.504777	0.991	0.9	0	C2	RPS15A
0	0.504233	0.517	0.243	0	C2	ABHD5
0	0.504014	0.953	0.771	0	C2	TUBA1B
0	0.501242	0.979	0.851	0	C2	RPL18A
0	0.50122	0.908	0.658	0	C2	TOMM7
0	0.496109	0.77	0.525	0	C2	LAMTOR1
0	0.493883	0.978	0.863	0	C2	ITM2B
0	0.493508	0.977	0.858	0	C2	RPS16
0	0.49254	0.931	0.694	0	C2	RPL5
0	0.491127	0.438	0.179	0	C2	NDUFA7
0	0.489471	0.914	0.674	0	C2	GSTP1
0	0.487386	0.974	0.845	0	C2	LYZ
0	0.487124	0.554	0.259	0	C2	CD302
0	0.486698	0.863	0.694	0	C2	SERPING1
0	0.486202	0.987	0.902	0	C2	CYBA
0	0.484458	0.771	0.473	0	C2	HLA-DMB
0	0.484446	0.965	0.813	0	C2	SERPINA1
0	0.484388	0.953	0.765	0	C2	UQCR11
0	0.484016	0.828	0.564	0	C2	NEDD8
0	0.483457	0.878	0.627	0	C2	C1orf162
0	0.482697	0.955	0.777	0	C2	ATP5MG
0	0.480339	0.521	0.242	0	C2	MGST2
0	0.479934	0.488	0.214	0	C2	ALDH1A1
0	0.476675	0.51	0.246	0	C2	ABCG1
0	0.476254	0.258	0.094	0	C2	PRSS21
0	0.473925	0.482	0.215	0	C2	HDDC2
0	0.472968	0.8	0.52	0	C2	MINOS1
0	0.472585	0.778	0.508	0	C2	H2AFZ
0	0.471367	0.79	0.405	0	C2	NUPR1
0	0.470158	0.667	0.406	0	C2	TGOLN2
0	0.469484	0.591	0.341	0	C2	CD151
0	0.467425	0.903	0.648	0	C2	RPL4
0	0.457577	0.829	0.572	0	C2	SLC25A6
0	0.456972	0.988	0.895	0	C2	RPS23
0	0.454135	0.709	0.447	0	C2	LAMTOR2
0	0.453736	0.388	0.142	0	C2	ACO1
0	0.450484	0.97	0.844	0	C2	ANXA2
0	0.449813	0.74	0.464	0	C2	COPS9
0	0.449265	0.867	0.615	0	C2	UQCRH
0	0.448451	0.635	0.393	0	C2	PLBD1
0	0.446513	0.992	0.915	0	C2	RPS15
0	0.445425	0.902	0.532	0	C2	C1QC
0	0.444674	0.995	0.929	0	C2	RPL11
0	0.44173	0.895	0.655	0	C2	COMMD6
0	0.441422	0.61	0.356	0	C2	RTN3
0	0.439146	0.521	0.265	0	C2	APIP
0	0.437071	0.901	0.659	0	C2	RPSA
0	0.43619	0.944	0.76	0	C2	RACK1
0	0.435872	0.825	0.616	0	C2	CD81
0	0.435458	0.932	0.718	0	C2	COX6C
0	0.433204	0.662	0.398	0	C2	NOP53
0	0.430294	0.987	0.895	0	C2	RPL13
0	0.428627	0.804	0.547	0	C2	PET100
0	0.424334	0.358	0.126	0	C2	LIMA1
0	0.422065	0.303	0.087	0	C2	COLEC12
0	0.42201	0.591	0.308	0	C2	TREM2
0	0.42081	0.288	0.076	0	C2	STAC
0	0.420309	0.688	0.315	0	C2	SCD
0	0.419836	0.426	0.183	0	C2	KAT8
0	0.417672	0.979	0.831	0	C2	RPL6
0	0.417451	0.575	0.304	0	C2	DPYSL2
0	0.41621	0.693	0.476	0	C2	COMT
0	0.416137	0.544	0.273	0	C2	AKR1B1
0	0.415427	0.359	0.131	0	C2	RASAL2
0	0.415426	0.295	0.1	0	C2	AKR1C3
0	0.414203	0.985	0.879	0	C2	RPL35A
0	0.409991	0.334	0.12	0	C2	GAPLINC
0	0.409274	0.69	0.468	0	C2	BSG
0	0.40911	0.461	0.223	0	C2	SPINT2
0	0.405214	0.304	0.094	0	C2	B3GNT7
0	0.405126	0.95	0.763	0	C2	CAPG
0	0.405031	0.488	0.246	0	C2	NBDY
0	0.403799	0.982	0.858	0	C2	RPL9
0	0.403594	0.999	0.974	0	C2	RPL41
0	0.403565	0.387	0.156	0	C2	FAM89A
0	0.402754	0.993	0.929	0	C2	RPL32
0	0.402696	0.979	0.851	0	C2	RPS3
0	0.402025	0.84	0.601	0	C2	EIF3K
0	0.401659	0.403	0.183	0	C2	BEX4
0	0.400724	0.396	0.169	0	C2	TNFSF12
0	0.39995	0.317	0.089	0	C2	TBC1D10C
0	0.399473	0.844	0.604	0	C2	ARHGDIB
0	0.399066	0.438	0.212	0	C2	C6orf48
0	0.396403	0.974	0.832	0	C2	RPL14
0	0.396013	0.669	0.414	0	C2	C19orf70
0	0.394677	0.352	0.128	0	C2	AMIGO2
0	0.393938	0.712	0.467	0	C2	PRDX5
0	0.393419	0.711	0.443	0	C2	NAP1L1
0	0.388381	0.414	0.19	0	C2	GPRIN3
0	0.384342	0.329	0.111	0	C2	CYSLTR1
0	0.383951	0.492	0.267	0	C2	ADAMTSL4
0	0.383491	0.38	0.161	0	C2	DST
0	0.383398	0.37	0.161	0	C2	ACOT2
0	0.382931	0.596	0.338	0	C2	RSL24D1
0	0.381597	0.577	0.339	0	C2	LY86
0	0.381542	0.584	0.332	0	C2	ZBTB8OS
0	0.381202	0.839	0.592	0	C2	HINT1
0	0.380486	0.371	0.151	0	C2	TMEM173
0	0.380152	0.444	0.214	0	C2	RAB11FIP1
0	0.377788	0.969	0.825	0	C2	YBX1
0	0.376383	0.913	0.724	0	C2	ARPC1B
0	0.375215	0.73	0.488	0	C2	CIB1
0	0.374674	0.338	0.127	0	C2	MOB3B
0	0.373149	0.459	0.224	0	C2	FAM162A
0	0.372696	0.918	0.722	0	C2	NDUFA1
0	0.372407	0.864	0.624	0	C2	POLR2L
0	0.372305	0.774	0.56	0	C2	TMEM59
0	0.372169	0.859	0.639	0	C2	SKP1
0	0.369875	0.886	0.645	0	C2	UQCRQ
0	0.369504	0.548	0.313	0	C2	PECAM1
0	0.36825	0.42	0.197	0	C2	MPC2
0	0.36767	0.886	0.682	0	C2	ATP5MF
0	0.366401	0.43	0.221	0	C2	VKORC1
0	0.364901	0.999	0.966	0	C2	EEF1A1
0	0.364397	0.961	0.814	0	C2	SRP14
0	0.364244	0.691	0.457	0	C2	ARL6IP5
0	0.364118	0.907	0.702	0	C2	NDUFB2
0	0.363734	0.303	0.098	0	C2	FHL1
0	0.363727	0.319	0.112	0	C2	SGMS2
0	0.363051	0.61	0.372	0	C2	LSM6
0	0.36192	0.978	0.837	0	C2	RPL22
0	0.361137	0.625	0.385	0	C2	COX14
0	0.359534	0.294	0.094	0	C2	MLPH
0	0.356253	0.481	0.267	0	C2	ALAS1
0	0.35611	0.944	0.781	0	C2	COX4I1
0	0.356062	0.469	0.246	0	C2	CHP1
0	0.353836	0.297	0.117	0	C2	CETN2
0	0.353483	0.663	0.442	0	C2	ERP29
0	0.35308	0.977	0.859	0	C2	RPS9
0	0.352229	0.605	0.369	0	C2	MRPL33
0	0.351945	0.297	0.101	0	C2	AL035446.1
0	0.351281	0.596	0.359	0	C2	CUTA
0	0.351204	0.689	0.46	0	C2	ARL6IP4
0	0.349403	0.65	0.397	0	C2	CHURC1
0	0.348809	0.597	0.367	0	C2	ATP5F1A
0	0.348787	0.689	0.45	0	C2	NDUFB7
0	0.348378	0.968	0.827	0	C2	PPIA
0	0.348047	0.461	0.244	0	C2	SMIM14
0	0.347669	0.411	0.208	0	C2	SORT1
0	0.347199	0.992	0.928	0	C2	RPL12
0	0.347167	0.304	0.112	0	C2	MACC1
0	0.347145	0.63	0.4	0	C2	FIS1
0	0.346671	0.469	0.267	0	C2	TRPV2
0	0.346129	0.893	0.686	0	C2	HMGB1
0	0.346116	0.674	0.431	0	C2	NDUFA2
0	0.343599	0.351	0.15	0	C2	TRAPPC6A
0	0.342571	0.399	0.19	0	C2	MGMT
0	0.342558	0.324	0.121	0	C2	S1PR4
0	0.341396	0.502	0.288	0	C2	LSM4
0	0.339558	0.664	0.426	0	C2	MRPS21
0	0.338367	0.967	0.834	0	C2	RPL29
0	0.337694	0.469	0.25	0	C2	RMDN3
0	0.337573	0.5	0.282	0	C2	MZT2B
0	0.33683	0.584	0.359	0	C2	TMEM230
0	0.336713	0.328	0.12	0	C2	TMEM273
0	0.336644	0.757	0.512	0	C2	SOD1
0	0.335998	0.39	0.165	0	C2	PRAM1
0	0.335896	0.668	0.422	0	C2	NENF
0	0.335353	0.791	0.559	0	C2	ATP5PF
0	0.334682	0.479	0.279	0	C2	CYB5R3
0	0.33413	0.404	0.208	0	C2	MPHOSPH6
0	0.333693	0.751	0.539	0	C2	CCNI
0	0.333512	0.658	0.43	0	C2	POLD4
0	0.332541	0.998	0.969	0	C2	TYROBP
0	0.331976	0.347	0.155	0	C2	AC244090.1
0	0.331661	0.638	0.413	0	C2	N4BP2L2
0	0.331173	0.367	0.154	0	C2	DPEP2
0	0.330575	0.463	0.257	0	C2	TSPAN3
0	0.327599	0.367	0.18	0	C2	GOLIM4
0	0.32749	0.575	0.34	0	C2	ATP5MC1
0	0.327357	0.334	0.146	0	C2	CNPY2
0	0.327117	0.383	0.169	0	C2	CLEC4A
0	0.326774	0.523	0.298	0	C2	GTF2H5
0	0.326013	0.463	0.254	0	C2	ACER3
0	0.325168	0.472	0.269	0	C2	NAA20
0	0.324671	0.551	0.327	0	C2	NUCKS1
0	0.323649	0.536	0.318	0	C2	UGP2
0	0.32241	0.462	0.253	0	C2	GGA2
0	0.322196	0.444	0.239	0	C2	CCND3
0	0.320772	0.768	0.551	0	C2	PGK1
0	0.320634	0.333	0.144	0	C2	ENPP4
0	0.320549	0.481	0.283	0	C2	QSOX1
0	0.320393	0.517	0.31	0	C2	CD46
0	0.320341	0.335	0.151	0	C2	MINK1
0	0.319756	0.409	0.211	0	C2	APEX1
0	0.319217	0.651	0.428	0	C2	EIF4A2
0	0.318929	0.449	0.236	0	C2	AKAP9
0	0.317177	0.56	0.341	0	C2	UFC1
0	0.314935	0.934	0.752	0	C2	ATP5MC2
0	0.314804	0.354	0.171	0	C2	FDFT1
0	0.313874	0.354	0.169	0	C2	HIGD1A
0	0.313299	0.297	0.116	0	C2	FRMD4A
0	0.312409	0.529	0.305	0	C2	NMT1
0	0.311604	0.355	0.161	0	C2	ANAPC15
0	0.311358	0.471	0.263	0	C2	EIF4EBP1
0	0.309915	0.34	0.156	0	C2	HMOX2
0	0.308914	0.414	0.222	0	C2	TECR
0	0.308704	0.771	0.539	0	C2	NPM1
0	0.308179	0.303	0.119	0	C2	MMD
0	0.306988	0.613	0.386	0	C2	ANAPC16
0	0.306195	0.46	0.256	0	C2	RABGGTB
0	0.305889	0.26	0.094	0	C2	CATSPER1
0	0.305575	0.415	0.218	0	C2	SUCLG1
0	0.305476	0.33	0.112	0	C2	HCAR2
0	0.305111	0.542	0.332	0	C2	NDUFB6
0	0.305101	0.805	0.58	0	C2	LAMTOR4
0	0.304574	0.414	0.218	0	C2	MIS18BP1
0	0.304354	0.693	0.463	0	C2	CBX3
0	0.303191	0.373	0.188	0	C2	MRPL23
0	0.302237	0.287	0.108	0	C2	ROGDI
0	0.302224	0.543	0.335	0	C2	PYURF
0	0.301942	0.366	0.184	0	C2	SUMF2
0	0.301741	0.439	0.237	0	C2	ECHDC1
0	0.30074	0.378	0.193	0	C2	CHMP4A
0	0.300216	0.354	0.17	0	C2	ARL2
0	0.300116	0.565	0.351	0	C2	SERPINB6
0	0.300098	0.402	0.197	0	C2	OSBPL11
0	0.299896	0.526	0.311	0	C2	CHMP3
0	0.299538	0.714	0.478	0	C2	JPT1
0	0.299382	0.348	0.165	0	C2	HINT2
0	0.299224	0.385	0.191	0	C2	MRPL55
0	0.299187	0.994	0.927	0	C2	RPS8
0	0.297033	0.381	0.19	0	C2	OPN3
0	0.296567	0.539	0.325	0	C2	ATRAID
0	0.296115	0.294	0.121	0	C2	CKS1B
0	0.295314	0.524	0.306	0	C2	EIF3L
0	0.295283	0.273	0.095	0	C2	HPGD
0	0.293749	0.984	0.878	0	C2	CTSS
0	0.293005	0.988	0.92	0	C2	OAZ1
0	0.2927	0.99	0.917	0	C2	RPL19
0	0.29254	0.435	0.238	0	C2	SREK1IP1
0	0.291727	0.622	0.391	0	C2	EIF5B
0	0.289011	0.506	0.293	0	C2	TMEM14C
0	0.288061	0.282	0.114	0	C2	TBC1D4
0	0.28797	0.259	0.097	0	C2	TMEM14A
0	0.287199	0.443	0.249	0	C2	DCTN3
0	0.286911	0.512	0.286	0	C2	CD59
0	0.286682	0.36	0.18	0	C2	TNFAIP8L2
0	0.286473	0.997	0.958	0	C2	MYL6
0	0.286208	0.318	0.146	0	C2	NFU1
0	0.285529	0.515	0.303	0	C2	RTF1
0	0.283703	0.258	0.088	0	C2	GALNT12
0	0.283172	0.626	0.393	0	C2	HEXA
0	0.282006	0.378	0.188	0	C2	LMBRD1
0	0.281491	0.292	0.124	0	C2	PRKACB
0	0.280832	0.343	0.167	0	C2	WDR61
0	0.279489	0.266	0.104	0	C2	TMEM91
0	0.279394	0.568	0.355	0	C2	POLR2K
0	0.278883	0.276	0.101	0	C2	TANC2
0	0.276796	0.426	0.232	0	C2	DUT
0	0.274048	0.3	0.125	0	C2	ACVRL1
0	0.26929	0.351	0.174	0	C2	AVPI1
0	0.268455	0.284	0.121	0	C2	SAMM50
0	0.268088	0.333	0.152	0	C2	PDCD4
0	0.267133	0.988	0.9	0	C2	RPL8
0	0.266828	0.999	0.976	0	C2	RPLP1
0	0.266388	0.376	0.192	0	C2	CD300LF
0	0.266138	0.331	0.154	0	C2	TMEM128
0	0.26409	0.297	0.12	0	C2	ADTRP
0	0.260659	0.31	0.143	0	C2	MRPL1
0	0.259707	0.994	0.938	0	C2	RPS12
0	0.258123	0.313	0.147	0	C2	FIG4
0	0.255694	0.46	0.261	0	C2	NARS
0	0.254067	0.46	0.258	0	C2	RALBP1
0	0.251584	0.299	0.14	0	C2	REXO2
8.80231e-308	0.257701	0.353	0.18	2.08984e-303	C2	PPA2
1.27695e-307	0.256297	0.365	0.188	3.03174e-303	C2	PIGP
3.17166e-307	0.285164	0.603	0.387	7.53016e-303	C2	NDUFB10
2.85156e-306	0.342497	0.74	0.51	6.77017e-302	C2	SLIRP
2.98518e-306	0.299338	0.752	0.517	7.08742e-302	C2	LAMTOR5
8.21881e-306	0.270677	0.509	0.304	1.95131e-301	C2	PFDN1
3.31519e-304	0.267916	0.353	0.181	7.87093e-300	C2	TMED3
1.06937e-303	0.305034	0.379	0.201	2.53889e-299	C2	ABHD2
1.29975e-303	0.268615	0.295	0.134	3.08588e-299	C2	SPARC
2.31957e-303	0.300159	0.688	0.465	5.50711e-299	C2	EIF3H
3.40761e-303	0.267816	0.45	0.258	8.09035e-299	C2	SELPLG
5.77187e-303	0.298251	0.71	0.494	1.37036e-298	C2	REEP5
5.93549e-303	0.279927	0.563	0.35	1.4092e-298	C2	PSMA1
9.01459e-303	0.388788	0.857	0.689	2.14024e-298	C2	CDC42
1.55569e-302	0.293972	0.54	0.332	3.69352e-298	C2	ESD
5.93572e-302	0.313347	0.882	0.661	1.40926e-297	C2	COX7B
1.12899e-301	0.273957	0.533	0.323	2.68046e-297	C2	MTIF3
2.43899e-301	0.254146	0.466	0.263	5.79066e-297	C2	NUP214
1.95803e-300	0.273124	0.371	0.195	4.64874e-296	C2	PSENEN
1.96937e-299	0.261436	0.348	0.179	4.67569e-295	C2	HAGH
3.4331e-299	0.263344	0.489	0.289	8.15087e-295	C2	IDS
6.31314e-299	0.305727	0.709	0.485	1.49887e-294	C2	PARK7
2.80709e-298	0.321216	0.509	0.313	6.6646e-294	C2	OSCAR
3.17976e-297	0.270823	0.565	0.356	7.5494e-293	C2	COX7A2L
7.73224e-297	0.343836	0.562	0.366	1.83579e-292	C2	GAA
1.41269e-296	0.281773	0.402	0.221	3.35401e-292	C2	HSD17B10
4.78992e-296	0.263423	0.407	0.223	1.13722e-291	C2	RPA3
6.34652e-296	0.287263	0.568	0.359	1.50679e-291	C2	LPXN
2.94964e-295	0.267224	0.455	0.264	7.00305e-291	C2	UBE2E2
1.7273e-294	0.292516	0.488	0.288	4.10095e-290	C2	RBMX
3.84078e-294	0.261877	0.702	0.474	9.11879e-290	C2	SNRPB2
7.83897e-294	0.279467	0.965	0.816	1.86113e-289	C2	RPL7A
2.09292e-293	0.280088	0.751	0.534	4.96901e-289	C2	ST13
5.38318e-293	0.254055	0.993	0.916	1.27807e-288	C2	RPL36
6.03441e-293	0.267524	0.551	0.349	1.43269e-288	C2	RAC2
2.94248e-292	0.290828	0.765	0.555	6.98604e-288	C2	MORF4L1
3.12604e-292	0.290248	0.887	0.681	7.42185e-288	C2	DYNLL1
4.37557e-292	0.279075	0.447	0.26	1.03885e-287	C2	NDUFS3
1.26813e-291	0.368107	0.886	0.691	3.01078e-287	C2	HCST
6.22295e-290	0.252799	0.456	0.264	1.47745e-285	C2	RBBP4
1.17872e-288	0.281284	0.508	0.312	2.79852e-284	C2	HADHB
1.77275e-288	0.282041	0.521	0.322	4.20887e-284	C2	TUFM
2.15126e-288	0.266375	0.387	0.21	5.10752e-284	C2	ACAA2
3.87028e-287	0.288646	0.557	0.352	9.18882e-283	C2	NDUFB5
5.18424e-287	0.333838	0.594	0.386	1.23084e-282	C2	PHPT1
6.12473e-286	0.272343	0.476	0.28	1.45413e-281	C2	LMO4
7.6592e-286	0.263513	0.496	0.297	1.81845e-281	C2	POLR2F
7.98027e-286	0.292786	0.563	0.357	1.89468e-281	C2	REX1BD
3.46259e-285	0.295762	0.719	0.503	8.22087e-281	C2	CCDC88A
2.63241e-284	0.256335	0.473	0.28	6.24987e-280	C2	POLR2I
8.38889e-283	0.260968	0.657	0.447	1.99169e-278	C2	SPCS1
1.48973e-281	0.253578	0.378	0.205	3.53691e-277	C2	ATP2C1
3.98749e-281	0.258617	0.269	0.125	9.46709e-277	C2	ACYP2
1.11523e-280	0.278156	0.529	0.33	2.64778e-276	C2	EID1
2.91184e-278	0.253937	0.337	0.174	6.91329e-274	C2	CD33
9.94567e-275	0.262082	0.61	0.402	2.3613e-270	C2	UXT
4.77795e-274	0.269262	0.681	0.465	1.13438e-269	C2	C19orf53
6.35364e-274	0.271946	0.622	0.415	1.50848e-269	C2	ATP6V1E1
3.95367e-273	0.258816	0.475	0.284	9.3868e-269	C2	TMEM160
6.16098e-273	0.282123	0.922	0.736	1.46274e-268	C2	UQCR10
6.56481e-272	0.260716	0.496	0.306	1.55862e-267	C2	POR
9.26096e-271	0.280838	0.649	0.438	2.19874e-266	C2	ISCU
1.1415e-270	0.277992	0.728	0.525	2.71014e-266	C2	VPS29
1.2675e-270	0.2621	0.628	0.421	3.00931e-266	C2	SF3B5
3.95564e-270	0.28136	0.726	0.506	9.39149e-266	C2	SLC25A5
1.5515e-268	0.267442	0.39	0.215	3.68358e-264	C2	HIPK2
3.34572e-267	0.256983	0.744	0.509	7.94342e-263	C2	CHCHD10
4.69103e-267	0.318456	0.833	0.645	1.11374e-262	C2	GLRX
5.4734e-266	0.284029	0.659	0.446	1.29949e-261	C2	GSTK1
6.624e-266	0.260408	0.588	0.385	1.57267e-261	C2	ZNHIT1
1.09078e-265	0.266509	0.462	0.277	2.58974e-261	C2	MRPS15
6.23076e-265	0.256568	0.439	0.259	1.47931e-260	C2	TAF10
2.08837e-263	0.253228	0.454	0.27	4.95822e-259	C2	SIVA1
1.15103e-262	0.277656	0.459	0.278	2.73277e-258	C2	EMC10
1.04212e-261	0.254566	0.346	0.184	2.47419e-257	C2	POLR2J3.1
1.10529e-261	0.253246	0.416	0.238	2.62417e-257	C2	DDX46
7.7758e-260	0.260079	0.564	0.369	1.84613e-255	C2	FUOM
4.69342e-259	0.294778	0.856	0.663	1.11431e-254	C2	HMGN2
5.18256e-258	0.280511	0.705	0.499	1.23044e-253	C2	PPT1
1.77125e-257	0.275132	0.654	0.449	4.2053e-253	C2	ATP6AP2
1.00369e-256	0.27889	0.846	0.651	2.38295e-252	C2	SNX3
1.29779e-255	0.251095	0.904	0.695	3.08122e-251	C2	ATP5ME
1.55811e-255	0.282834	0.664	0.476	3.69926e-251	C2	MTPN
5.51529e-254	0.253175	0.752	0.541	1.30944e-249	C2	BLOC1S1
1.86307e-252	0.282874	0.711	0.511	4.42331e-248	C2	TIMP2
1.48032e-251	0.258413	0.571	0.375	3.51457e-247	C2	EIF3F
1.48372e-250	0.252364	0.98	0.856	3.52266e-246	C2	RPS3A
4.28895e-250	0.251357	0.783	0.566	1.01828e-245	C2	EIF2S2
2.09122e-247	0.269882	0.407	0.23	4.96499e-243	C2	AC020656.1
4.37737e-242	0.286561	0.349	0.193	1.03928e-237	C2	EEF1G
7.59822e-242	0.286347	0.761	0.57	1.80397e-237	C2	SARAF
1.07659e-240	0.268502	0.73	0.523	2.55603e-236	C2	NDUFB4
1.4738e-240	0.252085	0.659	0.472	3.4991e-236	C2	GCA
8.79062e-234	0.268066	0.676	0.469	2.08707e-229	C2	MYDGF
2.99518e-227	0.443404	0.375	0.209	7.11115e-223	C2	FOLR3
3.58905e-223	0.2572	0.832	0.659	8.52112e-219	C2	SUMO2
4.32256e-219	0.340053	0.993	0.939	1.02626e-214	C2	MT-CO3
1.80061e-185	0.287485	0.512	0.357	4.275e-181	C2	RPS4Y1
6.08859e-178	0.356015	0.594	0.433	1.44555e-173	C2	CTNNB1
4.41978e-120	0.484619	0.257	0.164	1.04934e-115	C2	HLA-DQA2
0	0.605552	0.958	0.986	0	C3	RPL39
0	0.533987	0.858	0.953	0	C3	RPL11
0	0.523507	0.878	0.957	0	C3	RPS13
0	0.470184	0.869	0.965	0	C3	FAU
0	0.462025	0.887	0.962	0	C3	RPL30
4.0787e-304	0.711537	0.853	0.953	9.68366e-300	C3	RPL34
3.31835e-275	0.524049	0.848	0.953	7.87843e-271	C3	RPL12
6.50097e-272	0.276667	0.201	0.459	1.54346e-267	C3	MT-ND6
2.46562e-263	0.526129	0.848	0.954	5.85387e-259	C3	RPL32
8.4372e-258	0.621323	0.811	0.929	2.00316e-253	C3	RPS27A
6.10067e-251	0.334595	0.951	0.985	1.44842e-246	C3	RPLP1
6.00847e-250	0.508022	0.851	0.953	1.42653e-245	C3	RPS8
8.30758e-244	0.573184	0.759	0.895	1.97239e-239	C3	RPS3A
5.49596e-239	0.512271	0.867	0.954	1.30485e-234	C3	RPL10
7.30319e-233	0.568095	0.8	0.933	1.73392e-228	C3	RPS15A
3.17915e-232	0.323212	0.92	0.981	7.54795e-228	C3	RPS28
8.22181e-219	0.448618	0.933	0.996	1.95202e-214	C3	MALAT1
3.6586e-205	0.382052	0.848	0.957	8.68625e-201	C3	RPS24
3.32177e-189	0.540032	0.73	0.881	7.88654e-185	C3	RPL22
6.28464e-186	0.498309	0.798	0.928	1.4921e-181	C3	RPS23
1.04638e-181	0.535993	0.805	0.944	2.48433e-177	C3	RPLP2
2.42809e-177	0.523632	0.764	0.918	5.76478e-173	C3	RPL35A
4.91062e-166	0.421912	0.815	0.946	1.16588e-161	C3	RPS15
4.30956e-164	0.366072	0.824	0.946	1.02318e-159	C3	RPL36
1.55638e-160	0.50907	0.733	0.875	3.69515e-156	C3	RPL6
4.12949e-155	0.362573	0.937	0.985	9.80423e-151	C3	RPL41
1.52461e-148	0.345629	0.828	0.946	3.61972e-144	C3	RPL19
3.85555e-147	0.330567	0.867	0.96	9.15384e-143	C3	RPS12
2.94659e-146	0.545206	0.731	0.884	6.9958e-142	C3	RPL35
4.57473e-145	0.691854	0.681	0.834	1.08613e-140	C3	RPS4X
1.12483e-143	0.356973	0.804	0.932	2.67056e-139	C3	RPL8
2.4915e-138	0.777592	0.7	0.863	5.91533e-134	C3	RPL26
1.25179e-135	0.451429	0.737	0.901	2.97201e-131	C3	RPL9
2.13481e-127	0.614707	0.829	0.952	5.06846e-123	C3	RPS27
4.38703e-123	0.875834	0.708	0.87	1.04157e-118	C3	RPL21
5.2984e-120	0.426649	0.735	0.894	1.25795e-115	C3	RPS3
5.82418e-113	0.269309	0.26	0.462	1.38278e-108	C3	RWDD1
2.70025e-112	0.371731	0.751	0.903	6.41094e-108	C3	RPS7
5.8244e-112	0.675976	0.682	0.852	1.38283e-107	C3	RPS6
2.48698e-110	0.451529	0.71	0.879	5.90459e-106	C3	RPL14
5.6326e-103	0.278855	0.923	0.98	1.33729e-98	C3	EEF1A1
3.5661e-99	0.273005	0.234	0.413	8.46664e-95	C3	LSM3
1.27413e-98	0.438512	0.78	0.931	3.02505e-94	C3	RPL13
4.74402e-97	0.582581	0.717	0.874	1.12633e-92	C3	RPS18
7.6569e-93	0.50337	0.736	0.899	1.8179e-88	C3	RPL37A
2.04994e-90	0.439659	0.722	0.881	4.86697e-86	C3	RPL15
3.82767e-90	0.282212	0.824	0.952	9.08765e-86	C3	RPL37
8.5378e-87	0.363574	0.78	0.928	2.02704e-82	C3	RPS14
1.32576e-85	0.28781	0.324	0.541	3.14762e-81	C3	SNRPB2
3.52291e-84	0.76712	0.641	0.783	8.36408e-80	C3	RPS20
7.68443e-84	0.574075	0.69	0.872	1.82444e-79	C3	RPS25
6.07674e-82	0.604174	0.607	0.752	1.44274e-77	C3	RPL5
1.37368e-81	0.539699	0.743	0.909	3.26139e-77	C3	RPS29
4.64664e-81	0.304326	0.312	0.518	1.1032e-76	C3	SMIM26
1.62499e-79	0.393265	0.819	0.948	3.85806e-75	C3	RPS19
9.96178e-79	0.257522	0.274	0.456	2.36513e-74	C3	SYF2
2.36479e-78	0.630726	0.662	0.843	5.61448e-74	C3	RPL23A
1.2996e-73	0.252445	0.569	0.852	3.08551e-69	C3	MT-ND5
8.22728e-72	0.385491	0.742	0.903	1.95332e-67	C3	RPS2
1.29016e-68	0.272503	0.214	0.355	3.06309e-64	C3	PABPC4
3.67407e-68	0.913472	0.591	0.736	8.72297e-64	C3	RPL36A
6.63285e-65	0.293245	0.236	0.385	1.57477e-60	C3	DDX18
1.48124e-61	0.545952	0.67	0.867	3.51677e-57	C3	RPL38
2.16699e-61	0.363865	0.699	0.881	5.14486e-57	C3	RPL29
9.91976e-59	0.310947	0.724	0.906	2.35515e-54	C3	UBA52
3.31466e-54	0.348814	0.724	0.897	7.86967e-50	C3	RPL18A
1.76065e-53	0.620193	0.604	0.77	4.18012e-49	C3	RPL7
7.69257e-53	0.358245	0.682	0.866	1.82637e-48	C3	RPL7A
5.35258e-52	0.278158	0.424	0.664	1.27081e-47	C3	LY96
3.76339e-51	0.675964	0.626	0.792	8.93504e-47	C3	RPL13A
7.73118e-51	0.283814	0.725	0.905	1.83554e-46	C3	RPL18
3.83884e-50	0.649291	0.262	0.213	9.11418e-46	C3	SNHG25
3.91886e-49	0.504278	0.616	0.781	9.30415e-45	C3	RPL3
1.23125e-48	0.256069	0.209	0.33	2.92323e-44	C3	EIF4B
5.66823e-48	0.999462	0.553	0.677	1.34575e-43	C3	RPL17
1.12365e-43	0.465188	0.649	0.841	2.66777e-39	C3	RPL27
1.62505e-42	0.367142	0.661	0.869	3.85819e-38	C3	RPL24
2.94896e-42	0.338318	0.707	0.906	7.00143e-38	C3	RPS16
1.68868e-41	0.387529	0.823	0.973	4.00927e-37	C3	MT-ND2
4.35899e-40	0.525494	0.491	0.46	1.03491e-35	C3	NUPR1
2.94506e-39	0.302143	0.235	0.358	6.99215e-35	C3	EIF3L
2.23955e-36	0.436248	0.62	0.801	5.31714e-32	C3	RPS5
1.26734e-35	0.322572	0.679	0.863	3.00891e-31	C3	NACA
1.98472e-35	0.296277	0.189	0.284	4.71212e-31	C3	EVI2A
6.52956e-34	0.28396	0.426	0.647	1.55025e-29	C3	LAMTOR4
1.25118e-33	0.275682	0.693	0.888	2.97056e-29	C3	PFDN5
7.83442e-33	0.609689	0.545	0.687	1.86005e-28	C3	RPL23
7.69906e-32	0.716415	0.618	0.797	1.82791e-27	C3	RPL31
7.37606e-31	0.81415	0.498	0.569	1.75122e-26	C3	RPS17
4.06693e-30	0.521576	0.567	0.725	9.6557e-26	C3	RPL10A
4.23856e-30	0.498863	0.592	0.763	1.00632e-25	C3	UQCRB
1.1211e-28	0.390174	0.459	0.687	2.6617e-24	C3	SEC62
5.56446e-27	0.312792	0.241	0.349	1.32111e-22	C3	SNHG8
1.49962e-25	0.588767	0.458	0.505	3.56039e-21	C3	RPS10
1.07408e-24	0.258425	0.251	0.353	2.55007e-20	C3	ATP5PO
2.45035e-23	0.581552	0.588	0.758	5.81762e-19	C3	RPL27A
6.22718e-22	0.377057	0.618	0.808	1.47846e-17	C3	ATP5MC2
1.15181e-21	0.283317	0.448	0.671	2.73463e-17	C3	EIF3K
1.36518e-21	0.326324	0.493	0.72	3.24121e-17	C3	NDUFA3
3.3814e-21	0.261072	0.398	0.589	8.02812e-17	C3	SEC11A
3.47846e-21	0.413301	0.609	0.815	8.25857e-17	C3	RPS11
6.1319e-21	1.19285	0.568	0.726	1.45584e-16	C3	TAOK1
2.8895e-20	0.300595	0.498	0.714	6.86025e-16	C3	UQCRQ
3.19865e-17	0.294051	0.199	0.268	7.59423e-13	C3	AC020656.1
4.94562e-17	0.725078	0.473	0.547	1.17419e-12	C3	CSTA
2.34673e-16	0.351172	0.492	0.719	5.57161e-12	C3	TBCA
3.44421e-16	0.335952	0.358	0.506	8.17725e-12	C3	NAP1L1
5.95035e-16	0.356241	0.659	0.825	1.41273e-11	C3	RPS27L
6.48975e-16	0.282781	0.483	0.706	1.5408e-11	C3	SKP1
6.87387e-16	0.651249	0.704	0.892	1.632e-11	C3	LYZ
2.79887e-14	0.524478	0.548	0.717	6.64509e-10	C3	COMMD6
4.34719e-13	0.366287	0.401	0.575	1.03211e-08	C3	H2AFZ
8.05984e-13	0.396015	0.283	0.395	1.91357e-08	C3	RSL24D1
1.52643e-12	0.318903	0.611	0.819	3.62405e-08	C3	RACK1
3.13977e-12	0.322089	0.415	0.602	7.45443e-08	C3	NPM1
4.17492e-12	0.487949	0.548	0.722	9.91209e-08	C3	TOMM7
4.99338e-12	0.377989	0.324	0.459	1.18553e-07	C3	NOP53
4.94188e-10	0.347378	0.295	0.392	1.1733e-05	C3	CLEC12A
8.70921e-08	0.326338	0.613	0.815	0.00206774	C3	COX7C
2.43472e-07	0.303096	0.201	0.255	0.00578052	C3	C6orf48
6.41811e-05	0.276821	0.602	0.821	1	C3	ATP5MD
0.0024313	0.268676	0.52	0.727	1	C3	RPSA
0.00753857	0.378973	0.484	0.693	1	C3	EEF1B2
0	5.22708	0.723	0.109	0	C4	HSPA6
0	4.8763	0.885	0.248	0	C4	DNAJB1
0	4.62556	0.962	0.47	0	C4	HSPA1A
0	4.56977	0.843	0.21	0	C4	HSPA1B
0	3.51082	0.856	0.336	0	C4	HSPH1
0	3.44062	0.907	0.708	0	C4	HSPB1
0	3.21843	0.618	0.078	0	C4	BAG3
0	2.92091	0.978	0.876	0	C4	HSP90AA1
0	2.83894	0.616	0.273	0	C4	IER5
0	2.80627	0.577	0.086	0	C4	DNAJA4
0	2.74962	0.746	0.391	0	C4	HSPD1
0	2.64071	0.672	0.188	0	C4	FKBP4
0	2.52405	0.505	0.074	0	C4	SERPINH1
0	2.51659	0.842	0.569	0	C4	HSPE1
0	2.47502	0.538	0.143	0	C4	ZFAND2A
0	2.32183	0.354	0.084	0	C4	G0S2
0	1.88854	0.913	0.824	0	C4	UBC
0	1.8866	0.611	0.308	0	C4	CACYBP
0	1.81662	0.848	0.706	0	C4	HSPA8
0	1.78695	0.881	0.747	0	C4	HSP90AB1
0	1.4699	0.282	0.071	0	C4	NR4A1
0	1.38105	0.509	0.25	0	C4	STIP1
0	1.21768	0.299	0.071	0	C4	SLC5A3
0	1.06202	0.265	0.07	0	C4	DNAJB4
3.18163e-304	1.38755	0.764	0.656	7.55384e-300	C4	DNAJA1
1.9773e-303	1.44895	0.353	0.128	4.69449e-299	C4	CKS2
2.37514e-297	1.28069	0.438	0.195	5.63906e-293	C4	CHORDC1
1.54747e-284	1.56822	0.681	0.457	3.674e-280	C4	PPP1R15A
1.59814e-265	1.38237	0.495	0.268	3.7943e-261	C4	TCP1
1.40208e-264	1.18815	0.342	0.123	3.32882e-260	C4	RGS2
2.36592e-256	0.887556	0.969	0.953	5.61716e-252	C4	SAT1
5.72076e-249	1.19463	0.45	0.229	1.35822e-244	C4	AHSA1
6.63585e-248	1.29101	0.271	0.088	1.57548e-243	C4	DUSP2
3.41333e-237	1.57263	0.58	0.364	8.10392e-233	C4	GADD45B
6.07778e-207	1.01591	0.93	0.906	1.44299e-202	C4	NEAT1
5.32108e-205	1.20491	0.342	0.148	1.26333e-200	C4	HIST1H2AC
1.29483e-189	1.08243	0.514	0.292	3.07418e-185	C4	SLC25A37
5.77611e-181	1.11032	0.428	0.243	1.37136e-176	C4	HSPA4
1.0754e-177	0.786128	0.921	0.824	2.55321e-173	C4	ISG15
1.31312e-175	1.17059	0.429	0.246	3.11762e-171	C4	SNAP23
1.39328e-174	1.13298	0.424	0.236	3.30793e-170	C4	CLK1
1.0563e-171	0.903254	0.769	0.632	2.50787e-167	C4	SOD2
4.71703e-170	0.634002	0.895	0.694	1.11992e-165	C4	TAOK1
2.04559e-169	1.17496	0.436	0.262	4.85665e-165	C4	MRPL18
5.84551e-166	1.20821	0.573	0.43	1.38784e-161	C4	DNAJB6
3.7097e-162	0.854878	0.34	0.163	8.80758e-158	C4	MBOAT7
1.44654e-155	0.768457	0.996	0.987	3.43436e-151	C4	MALAT1
1.90359e-155	1.09221	0.523	0.369	4.51951e-151	C4	CCT4
2.15621e-153	1.30755	0.515	0.355	5.11927e-149	C4	TENT5A
6.4553e-147	0.762473	0.361	0.173	1.53262e-142	C4	CLU
1.45671e-146	1.02405	0.413	0.222	3.45852e-142	C4	AC015912.3
1.45333e-139	0.859344	0.33	0.152	3.4505e-135	C4	S100A12
1.54625e-137	0.65303	0.916	0.812	3.6711e-133	C4	IFITM3
1.34616e-133	0.750184	0.56	0.352	3.19604e-129	C4	FCN1
5.43927e-132	0.905729	0.33	0.164	1.29139e-127	C4	ADM
1.14623e-130	0.882606	0.809	0.76	2.72138e-126	C4	TIMP1
1.24857e-130	0.946738	0.308	0.158	2.96435e-126	C4	DEDD2
3.66456e-129	1.18632	0.583	0.382	8.70039e-125	C4	MTRNR2L12
4.79579e-129	0.930608	0.713	0.54	1.13862e-124	C4	MT-ATP8
5.7653e-129	1.05821	0.408	0.223	1.3688e-124	C4	HES4
4.75198e-126	1.15417	0.324	0.164	1.12822e-121	C4	HIST2H2AA4
7.55536e-117	0.373984	0.976	0.998	1.79379e-112	C4	TMSB10
1.11929e-116	1.006	0.734	0.666	2.65742e-112	C4	SQSTM1
5.6729e-115	0.362215	0.933	0.976	1.34686e-110	C4	SERF2
7.67614e-114	0.9096	0.581	0.451	1.82247e-109	C4	IRF1
1.57863e-112	0.452208	0.812	0.534	3.74799e-108	C4	CCL2
8.39113e-108	0.929344	0.478	0.342	1.99222e-103	C4	ZC3HAV1
6.48455e-107	0.790457	0.803	0.722	1.53956e-102	C4	MT-ND4L
9.57285e-102	0.612165	0.933	0.909	2.27279e-97	C4	H3F3B
1.02913e-97	0.601779	0.815	0.77	2.44335e-93	C4	BCL2A1
3.04515e-96	0.780697	0.279	0.149	7.2298e-92	C4	CSF1
2.64946e-94	0.713928	0.744	0.656	6.29035e-90	C4	RNF213
4.44283e-93	0.736848	0.831	0.815	1.05482e-88	C4	S100A8
4.78576e-93	0.807409	0.402	0.271	1.13623e-88	C4	UBR4
4.06025e-92	0.84616	0.61	0.553	9.63984e-88	C4	PTGES3
1.32192e-91	0.501776	0.782	0.556	3.1385e-87	C4	IFITM1
2.55924e-91	0.957651	0.756	0.602	6.07615e-87	C4	IFITM2
9.73947e-90	0.79516	0.41	0.263	2.31234e-85	C4	PHLDA2
1.2876e-89	0.758786	0.538	0.397	3.05703e-85	C4	GBP5
7.22821e-88	0.593274	0.722	0.605	1.71612e-83	C4	C15orf48
2.13853e-86	0.765818	0.434	0.295	5.0773e-82	C4	PIM1
5.02129e-84	0.577014	0.403	0.242	1.19215e-79	C4	IDO1
9.26832e-84	0.892795	0.408	0.287	2.20048e-79	C4	TRIM25
1.34956e-82	0.9565	0.64	0.567	3.20412e-78	C4	HMOX1
1.35419e-82	0.758983	0.75	0.631	3.21513e-78	C4	DUSP1
5.19398e-79	0.928834	0.685	0.605	1.23316e-74	C4	JUN
6.09757e-79	0.698455	0.348	0.221	1.44769e-74	C4	MIR4435-2HG
1.53802e-77	0.669315	0.42	0.298	3.65156e-73	C4	RIPK2
7.49026e-77	0.364299	0.899	0.963	1.77834e-72	C4	SH3BGRL3
1.29814e-73	0.562418	0.86	0.829	3.08203e-69	C4	MT2A
7.91347e-73	0.447427	0.676	0.543	1.87882e-68	C4	VAMP5
1.06225e-69	0.49509	0.381	0.244	2.52199e-65	C4	SPHK1
1.14796e-68	0.556434	0.575	0.448	2.72548e-64	C4	NINJ1
1.36065e-67	0.757144	0.629	0.543	3.23045e-63	C4	JUND
3.67182e-65	0.423265	0.598	0.437	8.71764e-61	C4	APOBEC3A
2.81467e-64	0.456161	0.537	0.375	6.6826e-60	C4	CCL3L1
2.82385e-64	0.797148	0.398	0.295	6.70439e-60	C4	ALAS1
4.52696e-64	0.493089	0.878	0.917	1.07479e-59	C4	H3F3A
4.59844e-64	0.305682	0.938	0.98	1.09176e-59	C4	ATP5F1E
1.15175e-63	0.784934	0.362	0.259	2.73449e-59	C4	MRPS6
1.45057e-63	0.434424	0.378	0.242	3.44394e-59	C4	ANKRD22
2.83555e-63	0.255361	0.701	0.56	6.73216e-59	C4	IL1RN
4.99443e-63	0.332014	0.836	0.852	1.18578e-58	C4	GNG5
1.14842e-62	0.564697	0.635	0.486	2.72658e-58	C4	CCL3
4.59199e-60	0.707156	0.841	0.853	1.09023e-55	C4	S100A9
1.0547e-57	0.639058	0.359	0.253	2.50408e-53	C4	CYTOR
1.96544e-57	0.256411	0.499	0.335	4.66635e-53	C4	CCL7
3.21258e-57	0.486409	0.946	0.951	7.6273e-53	C4	MT-ND1
7.43539e-57	0.476588	0.53	0.39	1.76531e-52	C4	CCL4L2
1.05525e-54	0.607464	0.378	0.27	2.50537e-50	C4	ICAM1
1.36815e-51	0.650717	0.361	0.252	3.24826e-47	C4	SOCS1
3.188e-51	0.418848	0.256	0.153	7.56894e-47	C4	CLEC5A
4.53086e-51	0.628609	0.368	0.27	1.07572e-46	C4	CD274
1.12997e-50	0.58284	0.482	0.402	2.68277e-46	C4	RARRES3
8.59853e-50	0.738526	0.336	0.236	2.04146e-45	C4	KLF10
3.07246e-49	0.757569	0.379	0.302	7.29464e-45	C4	NUDC
6.04116e-49	0.785525	0.387	0.305	1.43429e-44	C4	TMEM70
1.63667e-48	0.780551	0.436	0.362	3.88578e-44	C4	TRA2B
2.08621e-48	0.791433	0.557	0.514	4.95309e-44	C4	HNRNPU
2.69556e-48	0.39412	0.499	0.36	6.3998e-44	C4	CCL4
4.18547e-48	0.456128	0.303	0.203	9.93714e-44	C4	RELB
5.69652e-48	0.681417	0.438	0.362	1.35247e-43	C4	GPBP1
2.51899e-46	0.49098	0.253	0.158	5.98058e-42	C4	SGTB
3.2106e-45	0.360302	0.619	0.482	7.6226e-41	C4	ATP6V0C
4.3391e-45	0.559907	0.606	0.589	1.03019e-40	C4	ELOC
2.11126e-44	0.322058	0.859	0.854	5.01254e-40	C4	TYMP
1.40209e-43	0.54695	0.261	0.174	3.32885e-39	C4	ZBTB43
2.28587e-43	0.472195	0.584	0.491	5.42711e-39	C4	CDKN1A
4.50095e-43	0.57894	0.283	0.197	1.06861e-38	C4	FNIP1
1.78724e-42	0.696792	0.306	0.213	4.24327e-38	C4	CXCR4
8.56723e-42	0.597162	0.334	0.24	2.03403e-37	C4	SOCS3
3.46279e-41	0.672682	0.542	0.492	8.22137e-37	C4	CCNL1
4.58071e-40	0.652701	0.338	0.241	1.08755e-35	C4	MXD1
1.18812e-39	0.427876	0.725	0.768	2.82083e-35	C4	ATP6V1G1
4.93988e-38	0.288446	0.631	0.5	1.17283e-33	C4	ISG20
9.28495e-38	0.646358	0.349	0.274	2.20443e-33	C4	AFF4
7.13621e-37	0.545031	0.382	0.297	1.69428e-32	C4	CREM
8.52484e-36	0.354195	0.352	0.251	2.02397e-31	C4	SLAMF7
1.67752e-35	0.642484	0.318	0.244	3.98277e-31	C4	TAF7
2.61124e-35	0.6475	0.614	0.554	6.1996e-31	C4	JUNB
2.73981e-35	0.829456	0.334	0.257	6.50485e-31	C4	PPIF
6.7358e-35	0.563021	0.282	0.205	1.59921e-30	C4	ABL2
2.01442e-34	0.526974	0.354	0.271	4.78262e-30	C4	TAGAP
1.80028e-33	0.491327	0.339	0.268	4.27423e-29	C4	NAA50
2.19323e-32	0.513281	0.303	0.228	5.20718e-28	C4	ZNF267
2.36813e-32	0.457401	0.815	0.868	5.62241e-28	C4	TXN
3.96438e-32	0.333041	0.619	0.534	9.41223e-28	C4	IRF7
1.306e-30	0.531697	0.527	0.508	3.10071e-26	C4	UBE2B
2.41417e-30	0.568033	0.363	0.305	5.73172e-26	C4	IRF8
4.20686e-30	0.48384	0.584	0.569	9.98792e-26	C4	MAP1LC3B
3.25952e-29	0.490175	0.275	0.208	7.73874e-25	C4	APP
3.52943e-29	0.71086	0.776	0.762	8.37957e-25	C4	UBB
2.05492e-28	0.319196	0.18	0.302	4.8788e-24	C4	STMN1
4.08202e-28	0.4469	0.495	0.442	9.69153e-24	C4	GBP2
1.15297e-27	0.535784	0.277	0.213	2.73739e-23	C4	DNTTIP2
2.50421e-27	0.442887	0.619	0.571	5.9455e-23	C4	ZFP36
2.61797e-27	0.519671	0.251	0.184	6.21559e-23	C4	MAFF
2.72443e-27	0.323882	0.892	0.955	6.46834e-23	C4	CSTB
2.7977e-27	0.345413	0.532	0.468	6.64231e-23	C4	TAP1
7.97922e-27	0.471052	0.704	0.747	1.89443e-22	C4	LITAF
9.07533e-27	0.407494	0.393	0.319	2.15466e-22	C4	ATF3
1.54068e-26	0.485077	0.491	0.455	3.65788e-22	C4	EIF5
1.64389e-26	0.560426	0.492	0.455	3.90293e-22	C4	SLC3A2
2.36578e-26	0.407593	0.61	0.592	5.61683e-22	C4	MGAT1
4.0654e-26	0.580885	0.502	0.464	9.65208e-22	C4	CD83
7.94562e-26	0.330616	0.436	0.358	1.88645e-21	C4	CD48
9.81983e-26	0.865409	0.355	0.304	2.33142e-21	C4	CDC42EP3
6.50223e-25	0.522894	0.38	0.32	1.54376e-20	C4	SLC38A2
1.28938e-24	0.466993	0.275	0.212	3.06124e-20	C4	MAP2K3
4.92366e-24	0.437002	0.498	0.48	1.16898e-19	C4	LACTB
3.54699e-23	0.361935	0.157	0.251	8.42126e-19	C4	TXN2
9.50143e-23	0.397305	0.372	0.312	2.25583e-18	C4	RALA
1.07018e-22	0.475432	0.979	0.986	2.54082e-18	C4	MT-CO1
1.44297e-22	0.505645	0.291	0.234	3.42589e-18	C4	B3GNT5
2.00034e-22	0.47089	0.291	0.238	4.74921e-18	C4	KLHL6
2.58704e-22	0.290658	0.668	0.618	6.14215e-18	C4	GBP1
4.88742e-22	0.424616	0.35	0.29	1.16037e-17	C4	CBWD2
1.25641e-21	0.558595	0.329	0.284	2.98297e-17	C4	TACC1
1.47145e-21	0.253653	0.84	0.846	3.49351e-17	C4	HLA-E
2.99135e-21	0.413285	0.64	0.651	7.10207e-17	C4	PLEK
4.38809e-21	0.500865	0.308	0.253	1.04182e-16	C4	SERTAD1
1.24043e-20	0.534643	0.373	0.333	2.94502e-16	C4	RSRC2
1.33435e-20	0.365685	0.652	0.668	3.168e-16	C4	MIF
4.41502e-20	0.410031	0.428	0.375	1.04821e-15	C4	PIM3
9.14743e-20	0.301651	0.284	0.222	2.17178e-15	C4	CKAP4
1.08228e-19	0.361419	0.596	0.593	2.56955e-15	C4	UPP1
1.93167e-19	0.450001	0.26	0.204	4.58617e-15	C4	TRIB1
1.97314e-19	0.365144	0.517	0.476	4.68462e-15	C4	ACSL1
2.69933e-19	0.290826	0.408	0.337	6.40874e-15	C4	GCH1
4.27752e-19	0.547275	0.46	0.439	1.01557e-14	C4	CLEC2B
2.40419e-18	0.455773	0.353	0.31	5.70802e-14	C4	RPL22L1
2.98383e-18	0.413119	0.321	0.257	7.0842e-14	C4	FOSB
4.89002e-18	0.252534	0.458	0.393	1.16099e-13	C4	CALHM6
1.44227e-17	0.387802	0.505	0.484	3.42424e-13	C4	CFLAR
1.77093e-17	0.374362	0.299	0.25	4.20455e-13	C4	CGAS
2.02272e-17	0.379519	0.505	0.451	4.80234e-13	C4	DEFB1
2.77e-17	0.408053	0.364	0.309	6.57655e-13	C4	SLC2A3
3.14791e-17	0.302215	0.619	0.641	7.47376e-13	C4	HSBP1
3.7963e-17	0.546424	0.366	0.291	9.01317e-13	C4	CXCL8
1.50849e-16	0.447997	0.663	0.684	3.58146e-12	C4	CARD16
2.94327e-16	0.387179	0.59	0.614	6.98791e-12	C4	ATP6V1B2
1.69881e-15	0.364417	0.254	0.204	4.03331e-11	C4	PFKFB3
1.90071e-15	0.426157	0.428	0.403	4.51267e-11	C4	PPP1R18
2.18917e-15	0.33905	0.673	0.693	5.19752e-11	C4	HNRNPA2B1
1.2796e-14	0.516803	0.763	0.775	3.03802e-10	C4	TXNIP
1.63984e-14	0.564256	0.405	0.368	3.89331e-10	C4	RHOB
1.91845e-14	0.372811	0.667	0.719	4.55479e-10	C4	SNX10
3.26839e-14	0.381622	0.293	0.255	7.75981e-10	C4	TNFAIP8
9.87817e-14	0.391887	0.285	0.25	2.34528e-09	C4	FXR1
1.37954e-13	0.397631	0.476	0.459	3.27531e-09	C4	CYSTM1
1.19731e-12	0.412011	0.423	0.403	2.84265e-08	C4	STAT3
3.24915e-12	0.274796	0.644	0.679	7.71413e-08	C4	SUB1
4.15203e-12	0.609113	0.367	0.354	9.85775e-08	C4	PRNP
4.16934e-12	0.309343	0.667	0.627	9.89885e-08	C4	FOS
5.74261e-12	0.391911	0.256	0.216	1.36341e-07	C4	CLEC4E
7.98532e-12	0.331653	0.292	0.26	1.89587e-07	C4	AZIN1
8.88737e-12	0.286798	0.485	0.458	2.11004e-07	C4	HIF1A
2.69196e-11	0.315399	0.326	0.291	6.39125e-07	C4	ATP13A3
4.68373e-11	0.356293	0.896	0.92	1.11201e-06	C4	MT-ATP6
2.67396e-10	0.292486	0.477	0.454	6.34852e-06	C4	GBP4
2.97244e-10	0.281336	0.532	0.523	7.05718e-06	C4	NAPA
3.16453e-10	0.286079	0.339	0.297	7.51323e-06	C4	TLR2
5.99442e-10	0.270956	0.377	0.323	1.4232e-05	C4	IER3
6.09418e-10	0.326573	0.345	0.315	1.44688e-05	C4	ANPEP
1.46235e-09	0.333733	0.984	0.991	3.47191e-05	C4	MT-CO2
3.12076e-09	0.389693	0.38	0.368	7.40932e-05	C4	TNFRSF14
9.40871e-09	0.341236	0.613	0.617	0.000223382	C4	NFKBIA
9.46764e-09	0.448703	0.442	0.445	0.000224781	C4	DDX3X
1.20645e-08	0.270426	0.563	0.58	0.000286435	C4	DAZAP2
2.09267e-08	0.332416	0.361	0.34	0.000496842	C4	CSF2RB
2.1525e-08	0.29883	0.308	0.278	0.000511045	C4	METRNL
2.32703e-08	0.479255	0.278	0.26	0.000552483	C4	SEPHS2
2.5814e-08	0.363919	0.537	0.569	0.000612877	C4	ST13
2.73245e-08	0.330771	0.467	0.474	0.000648737	C4	PLEKHB2
4.24084e-08	0.593882	0.296	0.275	0.00100686	C4	DDIT3
5.97149e-08	0.46274	0.783	0.812	0.00141775	C4	MT-ND5
6.8591e-08	0.351088	0.93	0.949	0.00162849	C4	MT-ND4
7.66959e-08	0.390263	0.312	0.298	0.00182091	C4	HNRNPH3
7.88777e-08	0.343781	0.29	0.265	0.00187271	C4	BHLHE40
1.40898e-07	0.377567	0.444	0.442	0.00334521	C4	GK
1.42978e-07	0.365048	0.291	0.271	0.00339458	C4	ARID5A
4.336e-07	0.318045	0.368	0.347	0.0102945	C4	SAMSN1
6.0479e-07	0.338101	0.664	0.684	0.0143589	C4	NAMPT
1.11647e-06	0.308606	0.336	0.317	0.0265072	C4	RNASEK
1.35701e-06	0.428894	0.276	0.255	0.0322181	C4	BCL6
1.67847e-06	0.326943	0.481	0.484	0.0398501	C4	LCP2
2.12103e-06	0.486055	0.335	0.327	0.0503575	C4	IVNS1ABP
2.24302e-06	0.322403	0.302	0.289	0.0532539	C4	SMG1
2.25354e-06	0.339214	0.928	0.956	0.0535035	C4	MT-ND3
2.89074e-06	0.334372	0.307	0.283	0.0686319	C4	NFKBIZ
4.15937e-06	0.293678	0.369	0.351	0.0987518	C4	TNFAIP3
7.0644e-06	0.259523	0.281	0.26	0.167723	C4	MAPK6
7.68043e-06	0.356418	0.341	0.34	0.182349	C4	RILPL2
8.0164e-06	0.312481	0.357	0.352	0.190325	C4	WTAP
8.61831e-06	0.415635	0.339	0.337	0.204616	C4	REL
1.80404e-05	0.262317	0.299	0.287	0.428315	C4	DUSP3
1.8414e-05	0.417565	0.509	0.528	0.437186	C4	PNRC1
2.10107e-05	0.383104	0.401	0.396	0.498836	C4	SMCHD1
2.38114e-05	0.349356	0.445	0.464	0.56533	C4	RBM39
3.31782e-05	0.328753	0.281	0.268	0.787716	C4	PPP4R2
3.85288e-05	0.370741	0.437	0.435	0.914752	C4	ZFP36L1
3.98804e-05	0.347738	0.351	0.349	0.94684	C4	PDE4DIP
5.009e-05	0.294224	0.437	0.427	1	C4	IER2
5.05099e-05	0.34804	0.312	0.307	1	C4	LAT2
7.58432e-05	0.299595	0.501	0.522	1	C4	NUCB1
9.88714e-05	0.345819	0.268	0.26	1	C4	ZNF106
0.000114844	0.291456	0.378	0.376	1	C4	CCRL2
0.000126575	0.279377	0.26	0.241	1	C4	ETS2
0.000351276	0.267417	0.472	0.49	1	C4	FNDC3B
0.000401842	0.409677	0.287	0.283	1	C4	SPAG9
0.000750629	0.385991	0.343	0.352	1	C4	JMJD1C
0.000801901	0.262922	0.369	0.373	1	C4	TANK
0.00095891	0.376599	0.399	0.418	1	C4	TNFAIP2
0.00108686	0.285296	0.559	0.604	1	C4	FCGR2A
0.00116763	0.435325	0.251	0.247	1	C4	EIF4A3
0.00138697	0.304444	0.331	0.337	1	C4	WBP2
0.00167245	0.43599	0.28	0.274	1	C4	CSF3R
0.00198421	0.350651	0.279	0.277	1	C4	RBBP6
0.00386299	0.30723	0.391	0.401	1	C4	ITGAX
0.00423431	0.496589	0.409	0.422	1	C4	MT-ND6
0.00716964	0.654656	0.258	0.26	1	C4	PHACTR1
0	2.19376	0.685	0.269	0	C5	CCL18
0	1.92072	0.952	0.347	0	C5	SCD
0	1.90958	0.974	0.4	0	C5	FABP4
0	1.57258	0.955	0.473	0	C5	GCHFR
0	1.46681	0.784	0.241	0	C5	RBP4
0	1.45012	0.914	0.356	0	C5	TFRC
0	1.3022	0.854	0.368	0	C5	CES1
0	1.28608	0.999	0.72	0	C5	APOC1
0	1.21746	0.941	0.443	0	C5	NUPR1
0	1.17336	0.796	0.428	0	C5	FN1
0	1.12734	0.963	0.672	0	C5	CD52
0	1.11289	0.947	0.567	0	C5	MSR1
0	1.07594	0.995	0.623	0	C5	C1QB
0	1.01176	0.971	0.614	0	C5	HLA-DQA1
0	1.00821	0.798	0.275	0	C5	AC026369.3
0	0.985539	0.938	0.582	0	C5	MARCO
0	0.946612	0.917	0.458	0	C5	CYP27A1
0	0.932078	0.662	0.15	0	C5	MME
0	0.920428	0.962	0.573	0	C5	C1QC
0	0.916074	0.964	0.676	0	C5	ACP5
0	0.899367	0.988	0.601	0	C5	C1QA
0	0.864717	0.745	0.263	0	C5	RMDN3
0	0.857578	0.758	0.346	0	C5	TGM2
0	0.852897	0.561	0.111	0	C5	AKR1C3
0	0.845566	0.895	0.463	0	C5	ALDH2
0	0.844485	0.916	0.558	0	C5	CD9
0	0.830165	0.529	0.119	0	C5	NMB
0	0.803259	0.76	0.306	0	C5	ATP1B1
0	0.800963	0.749	0.266	0	C5	ABCG1
0	0.797047	0.615	0.126	0	C5	ADTRP
0	0.784126	0.637	0.157	0	C5	PPIC
0	0.771654	0.97	0.692	0	C5	HLA-DQB1
0	0.771557	0.703	0.198	0	C5	PHLDA3
0	0.769637	0.85	0.412	0	C5	PEBP1
0	0.768753	0.774	0.345	0	C5	LDHB
0	0.750835	0.757	0.292	0	C5	S100A13
0	0.74856	1	1	0	C5	FTL
0	0.740444	0.678	0.216	0	C5	PDLIM1
0	0.725268	0.55	0.142	0	C5	GPD1
0	0.719381	0.308	0.047	0	C5	RND3
0	0.652237	0.676	0.237	0	C5	ALDH1A1
0	0.63802	0.955	0.59	0	C5	GPNMB
0	0.618657	0.746	0.295	0	C5	AKR1B1
0	0.617764	0.59	0.177	0	C5	DST
0	0.617303	0.521	0.125	0	C5	MACC1
0	0.613644	0.7	0.278	0	C5	STMN1
0	0.608429	0.562	0.135	0	C5	GAPLINC
0	0.60262	0.634	0.231	0	C5	BHLHE41
0	0.594912	0.652	0.273	0	C5	TSPAN3
0	0.588426	0.475	0.106	0	C5	HPGD
0	0.577078	0.623	0.201	0	C5	OPN3
0	0.573766	0.755	0.351	0	C5	PLA2G16
0	0.572955	0.428	0.118	0	C5	CA2
0	0.572942	0.658	0.269	0	C5	ABHD5
0	0.566225	0.736	0.326	0	C5	PPARG
0	0.56445	0.519	0.164	0	C5	AGRP
0	0.561721	0.43	0.068	0	C5	RETREG1
0	0.558219	0.587	0.181	0	C5	ACOT7
0	0.545329	0.741	0.332	0	C5	HMGN3
0	0.533975	0.69	0.294	0	C5	PTPMT1
0	0.524487	0.572	0.17	0	C5	PCOLCE2
0	0.523286	0.482	0.114	0	C5	FHL1
0	0.520119	0.563	0.163	0	C5	ACO1
0	0.51702	0.712	0.304	0	C5	CD59
0	0.489471	0.478	0.109	0	C5	MLPH
0	0.488439	0.554	0.175	0	C5	FAM89A
0	0.48048	0.607	0.231	0	C5	2021-09-11
0	0.47581	0.578	0.209	0	C5	GPRIN3
0	0.474956	0.344	0.036	0	C5	HES2
0	0.474863	0.443	0.147	0	C5	SPARC
0	0.474782	0.563	0.188	0	C5	LPL
0	0.471618	0.46	0.131	0	C5	CPE
0	0.469502	0.552	0.201	0	C5	TNNI2
0	0.459869	0.561	0.193	0	C5	SVIL
0	0.452716	0.597	0.234	0	C5	RAB11FIP1
0	0.452435	0.67	0.275	0	C5	AXL
0	0.434645	0.613	0.241	0	C5	HDDC2
0	0.434479	0.377	0.071	0	C5	TEX14
0	0.425609	0.583	0.216	0	C5	MPC2
0	0.425384	0.468	0.142	0	C5	KLHDC8B
0	0.419096	0.412	0.094	0	C5	SUSD1
0	0.406936	0.325	0.047	0	C5	WWTR1
0	0.399899	0.344	0.083	0	C5	ITGB8
0	0.38695	0.379	0.112	0	C5	GPX3
0	0.385697	0.295	0.047	0	C5	AOC3
0	0.384631	0.397	0.108	0	C5	COLEC12
0	0.371743	0.461	0.149	0	C5	AMIGO2
0	0.35158	0.388	0.102	0	C5	GALNT12
0	0.329724	0.273	0.054	0	C5	DNASE2B
0	0.329466	0.446	0.138	0	C5	SELENOM
0	0.326071	0.336	0.075	0	C5	DTX4
0	0.318481	0.274	0.057	0	C5	SPRY1
0	0.311738	0.448	0.147	0	C5	EPHX1
0	0.303099	0.342	0.096	0	C5	HPGDS
0	0.29753	0.421	0.136	0	C5	MMD
0	0.288472	0.332	0.089	0	C5	MYO6
0	0.28649	0.284	0.054	0	C5	ZNF589
0	0.279183	0.28	0.068	0	C5	TCEA3
0	0.274784	0.352	0.095	0	C5	CORO2A
0	0.268611	0.345	0.089	0	C5	SLC47A1
0	0.259149	0.32	0.074	0	C5	FGD5
4.89221e-308	0.329865	0.447	0.149	1.16151e-303	C5	LIMA1
1.39478e-307	0.255701	0.312	0.083	3.3115e-303	C5	LINC01857
2.13693e-306	0.705946	0.733	0.357	5.07351e-302	C5	FDX1
1.00247e-304	0.5684	0.752	0.373	2.38005e-300	C5	CYB5A
3.69853e-303	0.400874	0.604	0.245	8.78104e-299	C5	FAM162A
1.26774e-301	0.633028	0.991	0.615	3.00988e-297	C5	APOE
1.79334e-299	0.457199	0.615	0.251	4.25775e-295	C5	SPN
2.58488e-299	0.289564	0.342	0.099	6.13702e-295	C5	STAC
6.88662e-297	0.340055	0.459	0.16	1.63502e-292	C5	ENPP4
1.24206e-296	0.365344	0.493	0.18	2.94889e-292	C5	ACOT2
8.02253e-296	0.322359	0.485	0.176	1.90471e-291	C5	ALDH3A2
1.05106e-295	0.704118	0.928	0.636	2.49544e-291	C5	CD81
3.24106e-295	0.285188	0.424	0.14	7.69493e-291	C5	EPAS1
3.14367e-294	0.582223	0.301	0.082	7.46371e-290	C5	LINC02154
1.19459e-293	0.254643	0.356	0.107	2.83619e-289	C5	ANOS1
9.43398e-293	0.450561	0.268	0.067	2.23981e-288	C5	CAMP
1.65901e-292	0.310515	0.272	0.069	3.93883e-288	C5	SPOCD1
2.19852e-291	0.886585	0.587	0.264	5.21972e-287	C5	MGST1
8.91379e-291	0.289877	0.405	0.132	2.11631e-286	C5	FRMD4A
3.34111e-290	0.37054	0.442	0.153	7.93247e-286	C5	FFAR4
9.7696e-290	0.593116	0.821	0.444	2.3195e-285	C5	NENF
2.34563e-288	0.468774	0.654	0.287	5.569e-284	C5	CAT
4.28854e-288	0.375399	0.635	0.268	1.01818e-283	C5	NBDY
6.33044e-283	0.399611	0.596	0.248	1.50297e-278	C5	SCCPDH
1.04489e-282	0.661948	0.868	0.512	2.48078e-278	C5	TREM1
7.84217e-280	0.537979	0.659	0.289	1.86189e-275	C5	JAML
3.06673e-277	0.287171	0.424	0.145	7.28104e-273	C5	ESYT1
1.559e-275	0.624748	0.822	0.488	3.70139e-271	C5	BSG
2.2363e-275	0.288934	0.393	0.129	5.30943e-271	C5	TBC1D4
4.44907e-275	0.303482	0.473	0.168	1.0563e-270	C5	PARAL1
8.70018e-275	0.632984	0.58	0.238	2.0656e-270	C5	INHBA
1.64593e-274	0.256102	0.39	0.128	3.90776e-270	C5	HLA-DOA
3.84496e-274	0.748361	0.386	0.134	9.12871e-270	C5	IGFBP2
1.10847e-272	0.518039	0.77	0.386	2.63172e-268	C5	SCP2
1.75317e-271	0.375701	0.573	0.235	4.16239e-267	C5	C20orf27
3.86922e-271	0.32674	0.625	0.261	9.18631e-267	C5	DMAC1
3.32568e-270	0.423451	0.673	0.311	7.89582e-266	C5	TMEM14C
4.4221e-267	0.334812	0.421	0.146	1.04989e-262	C5	AMFR
7.32674e-267	0.262239	0.403	0.136	1.73951e-262	C5	ACYP2
1.08215e-265	0.285315	0.481	0.18	2.56925e-261	C5	HINT2
1.26817e-264	0.326114	0.505	0.194	3.01088e-260	C5	FUCA1
2.78051e-264	0.685856	0.446	0.166	6.60149e-260	C5	HLA-DQA2
6.51208e-264	0.256781	0.365	0.117	1.5461e-259	C5	TANC2
2.22884e-263	0.546034	0.459	0.177	5.29172e-259	C5	MDK
2.4085e-263	0.411785	0.648	0.289	5.71826e-259	C5	APIP
7.08897e-263	0.318494	0.466	0.172	1.68306e-258	C5	AC244090.1
8.64512e-263	0.581398	0.857	0.512	2.05252e-258	C5	LRPAP1
6.01438e-262	0.654023	0.91	0.631	1.42793e-257	C5	MGST3
4.76016e-259	0.551996	0.338	0.109	1.13016e-254	C5	PRSS21
2.20989e-258	0.274428	0.48	0.182	5.24672e-254	C5	AGPS
1.56633e-257	0.318025	0.508	0.199	3.71879e-253	C5	SUMF2
3.17884e-255	0.422156	0.743	0.357	7.5472e-251	C5	DSTN
3.4001e-255	0.355986	0.581	0.245	8.07253e-251	C5	SPINT2
1.13589e-254	0.559241	0.77	0.415	2.69683e-250	C5	PLBD1
7.78211e-253	0.33171	0.57	0.236	1.84763e-248	C5	TSPAN4
1.96081e-251	0.277565	0.357	0.117	4.65536e-247	C5	B3GNT7
7.48214e-251	0.277472	0.309	0.093	1.77641e-246	C5	DNAJC5B
9.20282e-249	0.342751	0.545	0.226	2.18493e-244	C5	SORT1
8.93355e-248	0.335364	0.31	0.095	2.121e-243	C5	HLA-DQB2
2.70185e-247	0.259158	0.312	0.094	6.41474e-243	C5	AC008637.1
7.2114e-247	0.270759	0.505	0.199	1.71213e-242	C5	DHRS3
9.81233e-247	0.525107	0.851	0.497	2.32964e-242	C5	C9orf16
1.02645e-242	0.350824	0.614	0.271	2.43701e-238	C5	MGST2
1.82627e-242	0.279312	0.49	0.195	4.33594e-238	C5	TMED3
1.58004e-240	0.600711	0.979	0.864	3.75133e-236	C5	GRN
9.94758e-240	0.303739	0.574	0.248	2.36175e-235	C5	DUT
1.77548e-238	0.662041	0.809	0.496	4.21533e-234	C5	COMT
6.33089e-238	0.301495	0.44	0.168	1.50308e-233	C5	MINK1
9.12023e-238	0.361222	0.477	0.193	2.16532e-233	C5	USP30-AS1
1.07114e-234	0.616332	0.912	0.554	2.5431e-230	C5	ALOX5AP
4.16769e-234	0.665961	0.996	0.916	9.89493e-230	C5	HLA-DRB1
1.82572e-233	0.278997	0.456	0.175	4.33464e-229	C5	DPEP2
2.27507e-233	0.280466	0.462	0.182	5.40147e-229	C5	DENND4C
6.38815e-232	0.305399	0.507	0.209	1.51668e-227	C5	DDHD1
1.11318e-231	0.321161	0.624	0.285	2.64292e-227	C5	TFPT
1.15003e-231	0.261511	0.486	0.195	2.73041e-227	C5	CCDC115
1.34361e-230	0.476805	0.711	0.37	3.18999e-226	C5	VAT1
1.70122e-226	0.273974	0.478	0.192	4.03904e-222	C5	TNFSF12
4.37357e-225	0.267049	0.438	0.169	1.03837e-220	C5	PDCD4
2.47789e-224	0.565482	0.96	0.704	5.88301e-220	C5	MS4A7
7.20483e-224	0.268086	0.483	0.196	1.71057e-219	C5	PLA2G15
9.60537e-224	0.289443	0.498	0.204	2.28051e-219	C5	BEX4
2.87961e-223	0.576458	0.89	0.565	6.83678e-219	C5	LGALS3BP
6.69516e-223	0.269066	0.509	0.213	1.58957e-218	C5	DGCR6L
7.73192e-223	0.286985	0.582	0.255	1.83571e-218	C5	AKAP9
4.24092e-222	0.376878	0.618	0.289	1.00688e-217	C5	CCPG1
1.24428e-221	0.288649	0.53	0.224	2.95418e-217	C5	TCEAL8
1.87098e-220	0.301404	0.527	0.227	4.44209e-216	C5	KMO
2.23096e-220	0.495716	0.888	0.57	5.29674e-216	C5	PLIN2
5.18774e-219	0.274286	0.449	0.177	1.23167e-214	C5	VEGFB
3.03457e-218	0.693212	0.943	0.71	7.20467e-214	C5	SERPING1
8.80465e-217	0.535491	0.941	0.683	2.0904e-212	C5	HLA-DMA
2.74318e-215	0.569097	0.824	0.49	6.51285e-211	C5	PLD3
7.6256e-215	0.254983	0.533	0.229	1.81047e-210	C5	P4HA1
2.43156e-214	0.616028	0.856	0.508	5.77301e-210	C5	LTA4H
2.15854e-213	0.254793	0.513	0.215	5.12482e-209	C5	TGFBR2
6.95763e-211	0.510599	0.855	0.528	1.65188e-206	C5	TIMP2
5.09903e-210	0.339387	0.605	0.276	1.21061e-205	C5	TCF7L2
9.0722e-210	0.269324	0.522	0.228	2.15392e-205	C5	MR1
2.12198e-209	0.420627	0.802	0.435	5.03799e-205	C5	ALOX5
1.86091e-208	0.401042	0.668	0.335	4.41817e-204	C5	PECAM1
4.10062e-206	0.392974	0.642	0.314	9.7357e-202	C5	NCEH1
6.76708e-206	0.295813	0.561	0.255	1.60664e-201	C5	ECHDC1
2.6008e-203	0.290222	0.503	0.216	6.17483e-199	C5	UGCG
5.33688e-203	0.428494	0.74	0.414	1.26708e-198	C5	BLOC1S2
2.95012e-202	0.481349	0.962	0.824	7.00418e-198	C5	ELOB
1.82191e-201	0.301612	0.585	0.273	4.32557e-197	C5	ACER3
4.42324e-201	0.630978	0.741	0.419	1.05017e-196	C5	MCEMP1
8.76306e-201	0.439189	0.743	0.41	2.08053e-196	C5	SLC15A3
3.95498e-200	0.40942	0.775	0.418	9.38991e-196	C5	PTMS
2.43292e-199	0.441582	0.858	0.504	5.77624e-195	C5	HLA-DMB
3.05801e-199	0.252893	0.555	0.25	7.26032e-195	C5	LMAN1
7.25303e-199	0.29018	0.583	0.272	1.72201e-194	C5	GGA2
8.49538e-198	0.254129	0.523	0.23	2.01697e-193	C5	NDUFAF8
2.1278e-197	0.287937	0.521	0.23	5.05183e-193	C5	HIPK2
3.31642e-197	0.405482	0.811	0.458	7.87384e-193	C5	HNMT
4.63522e-197	0.355525	0.667	0.336	1.10049e-192	C5	ECH1
2.98776e-196	0.40051	0.77	0.424	7.09355e-192	C5	GYPC
5.20955e-195	0.382571	0.701	0.365	1.23685e-190	C5	CD151
1.62364e-194	0.387355	0.754	0.405	3.85483e-190	C5	MDH1
6.72262e-194	0.279521	0.624	0.301	1.59609e-189	C5	CMPK1
1.67769e-193	0.383528	0.721	0.381	3.98318e-189	C5	RTN3
4.16458e-193	0.252352	0.499	0.217	9.88755e-189	C5	OSBPL11
3.47717e-192	0.271814	0.609	0.287	8.25549e-188	C5	TCEAL4
5.64981e-192	0.284907	0.599	0.281	1.34138e-187	C5	MAN1A1
7.80312e-192	0.36022	0.711	0.374	1.85262e-187	C5	REX1BD
5.70077e-190	0.480534	1	0.975	1.35348e-185	C5	CD74
2.26673e-189	0.261766	0.597	0.282	5.38167e-185	C5	EIF4EBP1
6.6363e-189	0.287536	0.391	0.154	1.57559e-184	C5	OTOA
6.74231e-188	0.309235	0.532	0.247	1.60076e-183	C5	EDEM2
1.23552e-185	0.47199	0.961	0.754	2.93338e-181	C5	UBB
2.34642e-185	0.252592	0.587	0.278	5.57086e-181	C5	TMEM33
2.98793e-185	0.485553	0.999	0.934	7.09394e-181	C5	CTSD
1.06005e-184	0.334861	0.766	0.415	2.51676e-180	C5	HEXA
2.04052e-181	0.251755	0.565	0.264	4.84459e-177	C5	SMIM14
1.3538e-179	0.284752	0.591	0.288	3.21418e-175	C5	C7orf50
7.54713e-179	0.578187	0.996	0.952	1.79184e-174	C5	HLA-DRA
1.056e-178	0.49978	0.913	0.644	2.50716e-174	C5	FCGRT
8.64616e-178	0.300919	0.707	0.374	2.05277e-173	C5	COX7A2L
2.91908e-177	0.458695	0.845	0.532	6.93049e-173	C5	CHCHD10
3.93058e-177	0.547053	0.872	0.565	9.33199e-173	C5	FBP1
6.63399e-177	0.494987	0.69	0.38	1.57504e-172	C5	CITED2
9.03542e-176	0.477785	0.874	0.588	2.14519e-171	C5	HEXB
6.44733e-175	0.299742	0.672	0.353	1.53073e-170	C5	PYURF
1.67269e-174	0.437071	0.837	0.503	3.9713e-170	C5	ARL6IP1
2.21854e-174	0.261535	0.62	0.307	5.26725e-170	C5	LSM4
2.92888e-174	0.279694	0.601	0.297	6.95374e-170	C5	ETHE1
7.14387e-173	0.263473	0.692	0.357	1.6961e-168	C5	ZBTB8OS
2.85284e-168	0.312782	0.652	0.344	6.77322e-164	C5	SMIM37
3.91679e-168	0.320684	0.69	0.371	9.29923e-164	C5	SERPINB6
2.15168e-165	0.437309	0.863	0.588	5.10853e-161	C5	SARAF
4.83973e-165	0.479853	0.955	0.785	1.14905e-160	C5	TSPO
3.66683e-164	0.689401	0.845	0.509	8.70579e-160	C5	CRIP1
4.23589e-164	0.255039	0.588	0.289	1.00569e-159	C5	ADAMTSL4
2.07167e-161	0.265192	0.672	0.348	4.91856e-157	C5	NUCKS1
3.53505e-161	0.316378	0.697	0.372	8.39292e-157	C5	DOK2
2.10492e-160	0.317624	0.688	0.373	4.9975e-156	C5	RPS19BP1
3.73973e-160	0.302287	0.713	0.395	8.87887e-156	C5	LSM6
6.19551e-160	0.378439	0.901	0.618	1.47094e-155	C5	HINT1
4.32874e-159	0.407507	0.725	0.426	1.02773e-154	C5	SCPEP1
2.8629e-158	0.306353	0.66	0.357	6.79711e-154	C5	CRTAP
8.9065e-158	0.254185	0.513	0.242	2.11458e-153	C5	VKORC1
1.51232e-156	0.269222	0.736	0.407	3.59056e-152	C5	ANAPC16
2.02519e-156	0.414512	0.964	0.842	4.80822e-152	C5	YBX1
2.21493e-156	0.40019	0.794	0.488	5.25868e-152	C5	MYDGF
1.49903e-154	0.328092	0.666	0.358	3.55899e-150	C5	PNPLA6
1.69258e-154	0.504667	0.936	0.707	4.01853e-150	C5	CTSZ
8.80502e-154	0.3564	0.788	0.482	2.09049e-149	C5	TMED10
2.26839e-153	0.255971	0.571	0.286	5.3856e-149	C5	TRPV2
1.13366e-152	0.405573	0.77	0.438	2.69153e-148	C5	MRC1
1.37793e-151	0.332354	0.69	0.391	3.27149e-147	C5	GM2A
6.66013e-151	0.377392	0.868	0.538	1.58125e-146	C5	NDUFA13
1.43912e-150	0.32709	0.77	0.458	3.41677e-146	C5	ISCU
1.54223e-150	0.297665	0.708	0.397	3.66156e-146	C5	DECR1
3.42357e-150	0.263828	0.646	0.336	8.12824e-146	C5	SLCO2B1
3.72442e-150	0.298609	0.719	0.409	8.84252e-146	C5	COX14
7.8494e-148	0.251527	0.685	0.375	1.8636e-143	C5	POLR2K
2.20255e-146	0.251564	0.599	0.313	5.2293e-142	C5	AGPAT2
2.64854e-146	0.323491	0.75	0.433	6.28817e-142	C5	TGOLN2
1.31618e-145	0.380007	0.67	0.376	3.12488e-141	C5	EVL
1.95387e-145	0.32953	0.85	0.537	4.63887e-141	C5	SOD1
1.30687e-143	0.253173	0.688	0.378	3.10278e-139	C5	LPXN
1.8637e-142	0.29705	0.757	0.436	4.42481e-138	C5	ATP5IF1
5.70197e-142	0.367095	0.904	0.643	1.35376e-137	C5	UQCRH
1.8173e-141	0.467106	0.975	0.877	4.31463e-137	C5	ITM2B
2.72269e-140	0.250841	0.684	0.381	6.46421e-136	C5	TMEM230
1.08112e-139	0.25151	0.672	0.371	2.56679e-135	C5	NDUFB5
2.02976e-139	0.269659	0.777	0.455	4.81906e-135	C5	NDUFA2
3.32365e-139	0.81727	0.929	0.737	7.89101e-135	C5	PPDPF
1.27386e-136	0.267409	0.734	0.423	3.0244e-132	C5	FIS1
1.71441e-136	0.417944	0.948	0.706	4.07036e-132	C5	NDUFB1
4.15069e-135	0.31031	0.842	0.537	9.85457e-131	C5	H2AFZ
1.43213e-134	0.335099	0.827	0.524	3.40016e-130	C5	CCDC88A
2.24972e-133	0.250542	0.617	0.331	5.34129e-129	C5	OSCAR
2.28824e-133	0.31704	0.847	0.51	5.43275e-129	C5	VSIG4
3.41549e-133	0.296296	0.52	0.265	8.10905e-129	C5	NDUFB8
3.63286e-133	0.396026	0.999	0.983	8.62513e-129	C5	TMSB4X
6.82066e-132	0.385246	0.928	0.702	1.61936e-127	C5	GSTP1
4.69754e-131	0.338018	0.844	0.562	1.11529e-126	C5	LAMP1
4.79153e-131	0.298824	0.771	0.463	1.13761e-126	C5	ERP29
6.85614e-131	0.26437	0.843	0.522	1.62778e-126	C5	CSTA
7.24788e-129	0.394858	0.973	0.815	1.72079e-124	C5	CTSC
2.58876e-127	0.280828	0.804	0.502	6.14624e-123	C5	JPT1
3.65327e-127	0.280845	0.811	0.493	8.6736e-123	C5	COPS9
3.759e-127	0.28932	0.672	0.384	8.92462e-123	C5	GAA
4.76496e-127	0.279461	0.768	0.468	1.1313e-122	C5	ERH
6.52391e-127	0.308884	0.822	0.532	1.54891e-122	C5	DAB2
1.98942e-126	0.376106	0.896	0.66	4.72327e-122	C5	CXCL16
3.74726e-126	0.348922	0.91	0.648	8.89675e-122	C5	NDUFS5
1.08315e-125	0.365735	0.984	0.868	2.57162e-121	C5	HLA-DPA1
1.09038e-125	0.40625	0.976	0.815	2.58878e-121	C5	HLA-DPB1
1.54459e-124	0.343993	0.949	0.731	3.66716e-120	C5	NDUFA4
1.02368e-120	0.313227	0.802	0.497	2.43042e-116	C5	LIPA
2.6755e-119	0.255629	0.633	0.354	6.35217e-115	C5	NDUFA11
2.70301e-119	0.351006	0.703	0.427	6.41749e-115	C5	RETN
4.08732e-119	0.310795	0.612	0.364	9.70411e-115	C5	TOMM5
3.68935e-118	0.267664	0.71	0.417	8.75927e-114	C5	CKLF
5.41102e-117	0.334732	1	1	1.28468e-112	C5	FTH1
6.43003e-117	0.333959	0.891	0.631	1.52662e-112	C5	ATP5MC3
6.91763e-116	0.316182	0.717	0.429	1.64238e-111	C5	TMBIM4
1.67063e-115	0.429116	0.956	0.79	3.96641e-111	C5	PSMA7
2.54047e-115	0.310101	0.86	0.594	6.03159e-111	C5	SH3BGRL
1.63394e-114	0.374346	0.88	0.665	3.8793e-110	C5	GLRX
1.54706e-109	0.31663	0.824	0.549	3.67303e-105	C5	SEC11A
5.54604e-109	0.345011	0.839	0.587	1.31674e-104	C5	CD37
2.2038e-108	0.294208	0.994	0.939	5.23226e-104	C5	PSAP
6.81023e-107	0.41536	0.945	0.767	1.61688e-102	C5	TXNIP
2.46455e-105	0.254285	0.789	0.525	5.85133e-101	C5	BRK1
1.42273e-104	0.288497	0.959	0.753	3.37785e-100	C5	RPS20
[truncated: 71 more rows]

## Sheet: Suppl. Table 5
Supplementary Table 5.Regulon specificity score for each cell type in BALF
	Macro	T_CD8	Neu	Epi	Macro/T	T_CD4	NK	Exh T_CD8	B	T	Mono	DC	pDC	Plasma
AHR(+)	0.600259	0.192703	0.282051	0.248206	0.189214	0.209822	0.191066	0.195838	0.185838	0.19212	0.175645	0.183188	0.171054	0.201414
ATF1(+)	0.239977	0.212831	0.178024	0.260498	0.181783	0.219157	0.198326	0.239887	0.230239	0.184034	0.174661	0.177245	0.172699	0.204219
ATF2(+)	0.427996	0.18643	0.261646	0.240553	0.182595	0.193672	0.18392	0.198391	0.189933	0.182771	0.172161	0.177386	0.168914	0.187714
ATF3(+)	0.650837	0.190282	0.289123	0.231724	0.189871	0.200722	0.188005	0.197926	0.180106	0.188466	0.176278	0.180383	0.169624	0.192103
ATF4(+)	0.59392	0.2022	0.285343	0.259266	0.189933	0.216573	0.196509	0.209516	0.190893	0.198761	0.17732	0.182574	0.170553	0.207566
ATF5(+)	0.680244	0.18968	0.273188	0.204424	0.191129	0.197369	0.186547	0.199814	0.177985	0.18516	0.17704	0.18045	0.169433	0.188728
ATF6(+)	0.549105	0.174874	0.240114	0.18941	0.186143	0.177861	0.175373	0.180383	0.182034	0.176297	0.171651	0.174104	0.168583	0.181497
BACH1(+)	0.684303	0.183508	0.28578	0.207865	0.190396	0.190507	0.182909	0.192016	0.174132	0.182606	0.175042	0.178225	0.168866	0.184086
BACH2(+)	0.512936	0.208936	0.262152	0.265729	0.193657	0.237955	0.2052	0.206459	0.178903	0.202346	0.172966	0.185694	0.171026	0.190043
BARX1(+)	0.668337	0.183063	0.278958	0.215803	0.19173	0.191176	0.182668	0.192557	0.176059	0.182828	0.175638	0.178002	0.168696	0.186428
BATF(+)	0.562541	0.215623	0.251756	0.214153	0.197141	0.239858	0.199967	0.236842	0.185653	0.197604	0.176639	0.181275	0.170524	0.204533
BATF3(+)	0.6675	0.187483	0.279597	0.202117	0.191683	0.196286	0.184928	0.20014	0.174857	0.184345	0.175046	0.179459	0.169084	0.183025
BCL11A(+)	0.570333	0.203676	0.313831	0.238331	0.191707	0.219142	0.199152	0.206483	0.184465	0.201473	0.179986	0.186441	0.173567	0.208133
BCL3(+)	0.615229	0.193264	0.304908	0.240238	0.191039	0.207893	0.190464	0.200485	0.179637	0.192216	0.176201	0.18169	0.169994	0.193933
BCLAF1(+)	0.560428	0.204912	0.297486	0.266018	0.187955	0.219843	0.199015	0.214371	0.193478	0.204754	0.178868	0.182583	0.17069	0.216932
BHLHA15(+)	0.47305	0.196171	0.299575	0.23821	0.182781	0.209003	0.196146	0.198597	0.248211	0.198668	0.179443	0.178227	0.170749	0.247053
BHLHE40(+)	0.607418	0.198789	0.281388	0.225526	0.194155	0.206111	0.197289	0.198875	0.179725	0.190444	0.17234	0.180102	0.16934	0.183056
BHLHE41(+)	0.669512	0.188255	0.278718	0.223917	0.188355	0.196806	0.185794	0.195876	0.179216	0.186612	0.177848	0.179486	0.169419	0.192293
BRCA1(+)	0.504503	0.215043	0.298033	0.248646	0.189612	0.229495	0.2034	0.25764	0.205047	0.212888	0.179496	0.183221	0.170663	0.236343
BRF2(+)	0.51222	0.192564	0.354237	0.243763	0.182	0.203909	0.192454	0.189442	0.183097	0.203723	0.181163	0.178751	0.170156	0.219149
CBX7(+)	0.221212	0.202657	0.197398	0.200991	0.180659	0.213153	0.190731	0.187489	0.178698	0.210925	0.169402	0.174479	0.169476	0.187238
CCNT2(+)	0.269582	0.202632	0.191079	0.221623	0.176484	0.19731	0.192922	0.183455	0.174527	0.192384	0.169373	0.179413	0.169609	0.185429
CEBPA(+)	0.510381	0.179137	0.360552	0.23329	0.179089	0.186911	0.183782	0.178251	0.171875	0.199772	0.183654	0.175273	0.168661	0.21784
CEBPB(+)	0.668828	0.18824	0.280586	0.223639	0.189515	0.197818	0.186167	0.197438	0.178643	0.186653	0.175991	0.179751	0.16943	0.189916
CEBPD(+)	0.660013	0.189228	0.286711	0.2194	0.190694	0.199489	0.188084	0.197217	0.177416	0.185834	0.175999	0.180623	0.169673	0.185569
CEBPG(+)	0.57716	0.198739	0.287967	0.274387	0.187504	0.212011	0.193982	0.20624	0.189351	0.196833	0.176133	0.181668	0.170225	0.20449
CREB1(+)	0.549871	0.210424	0.294234	0.257857	0.190499	0.228278	0.200152	0.211404	0.184218	0.20601	0.176186	0.182241	0.169886	0.205093
CREB3(+)	0.58991	0.20011	0.272632	0.265619	0.188191	0.214947	0.194879	0.206911	0.209173	0.195375	0.17799	0.181841	0.170832	0.214725
CREB3L1(+)	0.574051	0.199197	0.283089	0.291242	0.187516	0.21262	0.194511	0.204506	0.196539	0.197589	0.178661	0.181712	0.17063	0.212084
CREB3L2(+)	0.602917	0.197196	0.273541	0.241432	0.186767	0.208154	0.192429	0.20487	0.208943	0.194934	0.178456	0.181558	0.171057	0.215224
CREB3L4(+)	0.506643	0.202751	0.301786	0.318495	0.182782	0.214881	0.198026	0.198986	0.191793	0.206602	0.179086	0.181071	0.170855	0.21937
CREB5(+)	0.640153	0.191668	0.283928	0.231926	0.189986	0.199896	0.189922	0.201366	0.178198	0.186997	0.175194	0.180858	0.169627	0.188993
CREM(+)	0.641482	0.198033	0.279606	0.221961	0.192254	0.21202	0.192213	0.207801	0.182134	0.191065	0.176381	0.18192	0.169949	0.193146
CTCF(+)	0.570141	0.207053	0.273919	0.245531	0.189169	0.221937	0.19984	0.226654	0.203357	0.204433	0.177335	0.182481	0.170529	0.220387
CUX1(+)	0.591861	0.197221	0.302685	0.259475	0.186617	0.209309	0.194153	0.198567	0.185739	0.200134	0.178073	0.182045	0.170694	0.206299
DDIT3(+)	0.550304	0.191766	0.299546	0.251897	0.191528	0.212604	0.190069	0.197034	0.180981	0.188872	0.171851	0.181948	0.170743	0.182336
DMRT1(+)	0.274877	0.183796	0.2098	0.262041	0.183773	0.195906	0.180003	0.181119	0.171486	0.187126	0.170959	0.176255	0.169348	0.179657
DMRTA2(+)	0.477499	0.202137	0.291057	0.310479	0.185971	0.218055	0.194099	0.209048	0.183147	0.200885	0.177033	0.181296	0.172205	0.205571
DNMT3A(+)	0.213982	0.194888	0.196029	0.185131	0.17626	0.197114	0.188271	0.175234	0.171532	0.193157	0.173657	0.174507	0.169633	0.182631
E2F1(+)	0.512878	0.216886	0.304396	0.233536	0.189104	0.222768	0.205544	0.257789	0.198005	0.211839	0.180404	0.181924	0.170213	0.235983
E2F2(+)	0.481773	0.21601	0.292429	0.241935	0.189089	0.224829	0.207608	0.270197	0.21688	0.213017	0.178669	0.181823	0.170584	0.24924
E2F3(+)	0.615795	0.195813	0.296781	0.227049	0.18907	0.208765	0.191797	0.208048	0.181573	0.197458	0.177678	0.179555	0.169663	0.20701
E2F4(+)	0.580798	0.20646	0.293157	0.245582	0.188732	0.221604	0.199563	0.21246	0.187528	0.203327	0.179148	0.181145	0.169831	0.213359
E2F5(+)	0.503963	0.187176	0.304177	0.245634	0.18732	0.196577	0.189496	0.189581	0.226398	0.195708	0.177966	0.177295	0.17073	0.227548
E2F6(+)	0.624073	0.192402	0.292792	0.233859	0.186577	0.196981	0.188877	0.194712	0.181726	0.191684	0.17705	0.17997	0.169994	0.198716
E2F7(+)	0.551549	0.199917	0.296484	0.283773	0.186472	0.212164	0.194633	0.223894	0.194149	0.1999	0.179276	0.181164	0.17025	0.220296
E2F8(+)	0.432864	0.20369	0.333257	0.253104	0.18296	0.215697	0.200381	0.276832	0.209073	0.213632	0.181334	0.179182	0.169967	0.255399
E4F1(+)	0.500182	0.197434	0.267363	0.252521	0.184532	0.201869	0.191906	0.204778	0.193514	0.194013	0.17606	0.17943	0.169373	0.201453
EGR1(+)	0.586263	0.199501	0.293981	0.272765	0.188749	0.214242	0.195623	0.204858	0.186417	0.198657	0.177959	0.182115	0.17033	0.206329
EGR4(+)	0.495897	0.18756	0.263851	0.249034	0.186605	0.198714	0.189819	0.184559	0.183339	0.18867	0.171242	0.180656	0.170319	0.184528
ELF1(+)	0.630219	0.200393	0.284412	0.225653	0.192685	0.212992	0.194781	0.209222	0.1811	0.192948	0.175941	0.181738	0.16987	0.192812
ELF2(+)	0.571513	0.200299	0.306023	0.25645	0.186923	0.215272	0.197588	0.199255	0.18138	0.203335	0.177415	0.181779	0.170642	0.205484
ELF3(+)	0.597456	0.204119	0.269458	0.261366	0.19023	0.21836	0.196889	0.214613	0.193587	0.197715	0.178279	0.182906	0.170503	0.209862
ELF4(+)	0.670261	0.186226	0.293211	0.209634	0.189555	0.19331	0.184774	0.192439	0.173669	0.185436	0.17535	0.178554	0.169181	0.186375
ELF5(+)	0.579208	0.188638	0.309834	0.269249	0.18707	0.202375	0.189004	0.191144	0.176297	0.195003	0.177397	0.178951	0.169355	0.203813
ELK1(+)	0.398446	0.187195	0.224861	0.236762	0.188185	0.211023	0.185491	0.229554	0.206734	0.186995	0.174435	0.182908	0.169724	0.200303
ELK4(+)	0.554038	0.204369	0.293116	0.263097	0.188413	0.216912	0.198401	0.200633	0.180181	0.203577	0.17558	0.181284	0.170752	0.202461
EOMES(+)	0.544198	0.238333	0.276009	0.216506	0.199511	0.23013	0.231086	0.238115	0.181483	0.212285	0.176639	0.179866	0.170164	0.210788
ESRRA(+)	0.571641	0.204877	0.276075	0.281311	0.188566	0.21986	0.199269	0.2089	0.190064	0.201902	0.178952	0.182627	0.170348	0.213539
ESRRG(+)	0.372266	0.185616	0.397664	0.314208	0.174819	0.196629	0.189333	0.178721	0.175104	0.209544	0.185124	0.175973	0.169242	0.232274
ETS1(+)	0.576549	0.219084	0.259739	0.237779	0.195963	0.235558	0.205993	0.234796	0.192219	0.204485	0.177424	0.18422	0.17064	0.211206
ETV3(+)	0.505767	0.205656	0.314	0.206981	0.196226	0.211711	0.206145	0.20416	0.17177	0.195934	0.175294	0.190692	0.170405	0.185213
ETV4(+)	0.477703	0.188727	0.347983	0.236103	0.179911	0.200972	0.194756	0.184101	0.177034	0.20244	0.18237	0.179549	0.169247	0.219341
ETV5(+)	0.687102	0.18888	0.266656	0.208361	0.189193	0.196792	0.18564	0.197213	0.176322	0.185137	0.179093	0.181142	0.169522	0.187996
ETV6(+)	0.641732	0.193851	0.288314	0.224843	0.191179	0.205953	0.190692	0.20114	0.18002	0.190974	0.176434	0.182287	0.170021	0.191093
ETV7(+)	0.643748	0.194183	0.285449	0.220802	0.192236	0.206765	0.189853	0.203916	0.179177	0.188752	0.175838	0.180886	0.169615	0.189177
EZH2(+)	0.516698	0.213464	0.294176	0.241152	0.190055	0.229778	0.202768	0.258428	0.205394	0.210362	0.179347	0.183379	0.170579	0.235009
FIGLA(+)	0.518162	0.169279	0.200708	0.179311	0.184414	0.169658	0.168971	0.174222	0.172109	0.169707	0.171757	0.174697	0.172757	0.171442
FLI1(+)	0.552489	0.227947	0.283606	0.208424	0.197623	0.243349	0.212789	0.240085	0.190541	0.209394	0.178301	0.185286	0.170736	0.211242
FOS(+)	0.646417	0.194429	0.274669	0.236261	0.190162	0.205825	0.189946	0.204341	0.18444	0.189825	0.176831	0.181099	0.169787	0.19617
FOSB(+)	0.615525	0.191416	0.285178	0.268798	0.189633	0.204941	0.189425	0.199479	0.182704	0.190176	0.175472	0.180985	0.169957	0.194309
FOSL1(+)	0.610357	0.196033	0.280593	0.271518	0.189649	0.209249	0.191532	0.20492	0.184569	0.191785	0.176224	0.181318	0.169974	0.197771
FOSL2(+)	0.633291	0.191639	0.298344	0.234743	0.189393	0.203992	0.190055	0.196823	0.179743	0.190978	0.175758	0.1813	0.169987	0.192789
FOXA1(+)	0.378891	0.192846	0.362258	0.330295	0.177942	0.212052	0.195509	0.184561	0.175244	0.213958	0.182738	0.179206	0.169804	0.225806
FOXA2(+)	0.213506	0.177395	0.329917	0.218942	0.170978	0.188176	0.174077	0.171035	0.169734	0.19383	0.17346	0.17145	0.167916	0.194016
FOXA3(+)	0.439829	0.197129	0.283024	0.382207	0.18079	0.211317	0.193527	0.187626	0.180728	0.196666	0.178375	0.179458	0.170781	0.208644
FOXC1(+)	0.568763	0.196796	0.311266	0.284029	0.188201	0.210768	0.193814	0.198676	0.179623	0.198647	0.176322	0.181364	0.169833	0.199641
FOXI1(+)	0.209383	0.188701	0.183763	0.205609	0.177014	0.199473	0.188557	0.177639	0.173427	0.189455	0.177506	0.174966	0.169247	0.187631
FOXN3(+)	0.586634	0.201673	0.291411	0.267223	0.189483	0.216492	0.19587	0.206299	0.182601	0.198266	0.178199	0.183517	0.170735	0.200436
FOXO1(+)	0.502191	0.207541	0.341409	0.257883	0.189618	0.231219	0.199606	0.208548	0.178901	0.210878	0.18009	0.182236	0.17037	0.21367
FOXO3(+)	0.584355	0.197882	0.307857	0.261575	0.188562	0.215379	0.194672	0.198256	0.178572	0.199022	0.176612	0.180939	0.17012	0.197651
FOXO4(+)	0.545548	0.18981	0.348631	0.243663	0.184805	0.201785	0.193485	0.188481	0.178871	0.201961	0.180537	0.180153	0.169229	0.215813
FOXP1(+)	0.507103	0.206738	0.340543	0.254871	0.18711	0.225649	0.201179	0.205121	0.179659	0.212594	0.180607	0.183119	0.170574	0.217439
FOXP2(+)	0.496189	0.203007	0.323489	0.306682	0.184265	0.219406	0.199808	0.198168	0.183134	0.208875	0.179088	0.181483	0.170627	0.214597
FOXP3(+)	0.540283	0.223733	0.28673	0.215427	0.201294	0.260507	0.203882	0.227916	0.183647	0.20938	0.173919	0.183576	0.170723	0.197192
FOXP4(+)	0.278994	0.175082	0.431907	0.267754	0.171811	0.180156	0.182237	0.17558	0.169878	0.200538	0.184819	0.17361	0.167989	0.224088
FOXQ1(+)	0.566672	0.190868	0.287741	0.29361	0.185401	0.200084	0.188239	0.192789	0.177091	0.191951	0.175006	0.177653	0.169044	0.193891
GABPB1(+)	0.542866	0.221403	0.285304	0.225034	0.19862	0.232632	0.211749	0.226754	0.181149	0.205924	0.176052	0.185041	0.171259	0.198888
GATA2(+)	0.570691	0.194172	0.293505	0.209676	0.192076	0.211264	0.196495	0.202627	0.174796	0.192463	0.175024	0.182565	0.170182	0.19244
GATA6(+)	0.543601	0.198122	0.30783	0.299139	0.18651	0.213239	0.196528	0.202351	0.184559	0.201097	0.178637	0.181367	0.170294	0.210367
GCM1(+)	0.307661	0.189844	0.337536	0.325246	0.176622	0.20013	0.188586	0.186227	0.19224	0.200488	0.180735	0.17555	0.168853	0.225434
GFI1(+)	0.280791	0.31544	0.22863	0.197334	0.214294	0.250305	0.280267	0.288924	0.177554	0.240804	0.170462	0.179598	0.170855	0.216184
GLIS2(+)	0.208575	0.176016	0.187009	0.298719	0.172126	0.180559	0.174634	0.172151	0.167868	0.173274	0.168798	0.170732	0.16802	0.17102
GRHL1(+)	0.53292	0.19197	0.255749	0.341577	0.184628	0.201594	0.186907	0.19747	0.182316	0.188051	0.174474	0.178099	0.16933	0.196439
GRHL2(+)	0.246714	0.184597	0.362454	0.361442	0.17296	0.194494	0.186668	0.176493	0.173161	0.197942	0.180824	0.174402	0.168839	0.212285
GTF2F1(+)	0.561406	0.205756	0.286602	0.274562	0.188235	0.220693	0.199345	0.214159	0.190842	0.203384	0.177739	0.181571	0.170481	0.213085
HBP1(+)	0.514307	0.196353	0.291387	0.214465	0.19503	0.225564	0.192585	0.196042	0.17607	0.192053	0.171492	0.18231	0.169737	0.178104
HCFC1(+)	0.603858	0.199922	0.291997	0.243163	0.188846	0.211769	0.194366	0.208082	0.185881	0.199734	0.177524	0.181643	0.170294	0.206725
HDAC1(+)	0.546567	0.209573	0.288125	0.245921	0.188812	0.224539	0.199652	0.236321	0.194689	0.205094	0.179875	0.18273	0.16988	0.224414
HDAC2(+)	0.580474	0.203876	0.271158	0.261825	0.189018	0.219016	0.197157	0.220468	0.199036	0.198837	0.179916	0.18315	0.170628	0.218495
HES2(+)	0.662457	0.191786	0.260296	0.234855	0.189105	0.200722	0.187294	0.204203	0.184714	0.187044	0.177723	0.179577	0.169373	0.196369
HES5(+)	0.498691	0.202558	0.211713	0.239294	0.186404	0.210796	0.195134	0.215091	0.225312	0.190293	0.1759	0.177762	0.171887	0.23642
HES7(+)	0.482742	0.183154	0.266659	0.205448	0.184781	0.187903	0.185778	0.184366	0.173976	0.186432	0.172653	0.175942	0.168708	0.181749
HIC1(+)	0.54122	0.192647	0.305406	0.222776	0.191039	0.202083	0.193505	0.199541	0.179047	0.190896	0.174519	0.179352	0.169334	0.194115
HINFP(+)	0.358724	0.18462	0.281755	0.202182	0.181898	0.19724	0.183755	0.182736	0.185063	0.192496	0.175095	0.178723	0.169101	0.199945
HIVEP2(+)	0.559648	0.194782	0.299788	0.242125	0.192774	0.21027	0.193015	0.204588	0.185017	0.193534	0.172451	0.18385	0.170257	0.184271
HLCS(+)	0.595031	0.172648	0.28855	0.19704	0.192126	0.17629	0.175249	0.180842	0.169811	0.177978	0.173849	0.172154	0.168122	0.182678
HLF(+)	0.556198	0.200304	0.311076	0.263857	0.188317	0.219305	0.197754	0.204744	0.184359	0.202512	0.178056	0.182233	0.170173	0.209553
HOXA5(+)	0.662652	0.171606	0.223294	0.201698	0.188773	0.177557	0.173923	0.1799	0.169538	0.174645	0.176503	0.174997	0.168146	0.186932
HOXA9(+)	0.207895	0.186613	0.176744	0.187324	0.175617	0.187481	0.19009	0.187977	0.17995	0.185237	0.170632	0.179179	0.168521	0.183423
HOXB2(+)	0.590224	0.188774	0.234297	0.231522	0.194632	0.205873	0.185212	0.191596	0.174601	0.185056	0.172776	0.176115	0.168144	0.17777
HOXB5(+)	0.594713	0.203201	0.266249	0.243834	0.190529	0.216826	0.193534	0.211007	0.184416	0.19524	0.178034	0.180054	0.169269	0.201319
HOXB7(+)	0.669725	0.186054	0.224726	0.20165	0.187044	0.187346	0.18024	0.202723	0.180894	0.178597	0.179441	0.17801	0.168596	0.188817
HOXC4(+)	0.212403	0.187434	0.183958	0.252077	0.175434	0.19908	0.181908	0.175494	0.173458	0.190803	0.16784	0.17567	0.172146	0.175021
IKZF1(+)	0.57875	0.22441	0.266393	0.216135	0.197494	0.239187	0.209453	0.235641	0.187137	0.207008	0.176858	0.183592	0.17043	0.206172
IKZF2(+)	0.17766	0.195403	0.189409	0.233057	0.178818	0.235807	0.188079	0.182599	0.170914	0.191335	0.16828	0.172317	0.175236	0.176681
IL21(+)	0.284629	0.228004	0.192194	0.206532	0.20728	0.330619	0.18641	0.245085	0.171845	0.216268	0.171784	0.1735	0.169639	0.180948
ING3(+)	0.612317	0.181503	0.262567	0.24258	0.191072	0.199011	0.184221	0.187292	0.1749	0.181384	0.171835	0.181534	0.170384	0.181749
IRF1(+)	0.637443	0.195016	0.290624	0.228814	0.191234	0.206494	0.190897	0.203488	0.182134	0.191307	0.176214	0.18076	0.169683	0.194501
IRF2(+)	0.644905	0.195148	0.288586	0.219102	0.191564	0.206429	0.190953	0.203099	0.179913	0.190192	0.176309	0.181258	0.169699	0.19105
IRF3(+)	0.493825	0.209806	0.327994	0.260589	0.187365	0.222351	0.200049	0.224258	0.200231	0.209465	0.179529	0.181544	0.170592	0.226324
IRF4(+)	0.539952	0.217583	0.281381	0.226119	0.195079	0.241476	0.206109	0.22866	0.214823	0.206848	0.177599	0.188365	0.17322	0.22447
IRF5(+)	0.690219	0.186639	0.275171	0.206279	0.189739	0.193335	0.184371	0.193587	0.176155	0.183973	0.176666	0.178897	0.169127	0.186909
IRF6(+)	0.583449	0.196998	0.291165	0.293756	0.188426	0.2109	0.193197	0.201095	0.181596	0.195603	0.176607	0.180916	0.169876	0.199196
IRF7(+)	0.634929	0.198644	0.278794	0.228981	0.192039	0.211094	0.193026	0.208731	0.184548	0.191822	0.176418	0.181744	0.169971	0.195984
IRF8(+)	0.66998	0.189973	0.28027	0.215372	0.190543	0.198742	0.187302	0.198778	0.1789	0.186553	0.177167	0.181433	0.1698	0.190375
IRF9(+)	0.587334	0.193462	0.286771	0.246416	0.1915	0.211674	0.191076	0.198483	0.17715	0.19105	0.175493	0.181192	0.169596	0.195062
IRX2(+)	0.573289	0.197442	0.3083	0.277502	0.186809	0.209355	0.194281	0.199543	0.18294	0.200329	0.177638	0.180988	0.170156	0.205025
ISL1(+)	0.299668	0.186733	0.371623	0.276972	0.175723	0.194268	0.189313	0.180426	0.175521	0.205268	0.181178	0.179888	0.170427	0.220164
JDP2(+)	0.553497	0.191686	0.326827	0.265027	0.184827	0.201048	0.19146	0.195114	0.182837	0.197117	0.17725	0.181198	0.169705	0.204473
JUN(+)	0.639103	0.194642	0.28085	0.239877	0.190005	0.207317	0.191152	0.201136	0.183587	0.191679	0.176257	0.180936	0.170019	0.195945
JUNB(+)	0.63437	0.194642	0.28372	0.236397	0.19112	0.208131	0.191122	0.203467	0.184215	0.191027	0.176011	0.181624	0.170005	0.195325
JUND(+)	0.625215	0.195497	0.283508	0.25227	0.189128	0.20723	0.191852	0.202329	0.184193	0.194403	0.176996	0.180988	0.170087	0.200156
KDM5A(+)	0.592076	0.202348	0.303499	0.234854	0.189457	0.215359	0.197373	0.205901	0.183874	0.202822	0.177548	0.181979	0.170252	0.207172
KDM5B(+)	0.53457	0.205699	0.311546	0.265052	0.187492	0.222849	0.200928	0.20346	0.186153	0.209067	0.178578	0.182175	0.170753	0.213899
KLF12(+)	0.411515	0.233518	0.289346	0.241694	0.194246	0.266437	0.217118	0.231842	0.18625	0.225472	0.17769	0.188888	0.171919	0.214794
KLF13(+)	0.403963	0.212033	0.265359	0.248997	0.187367	0.231231	0.19854	0.212441	0.287735	0.200562	0.178134	0.180532	0.172436	0.265894
KLF16(+)	0.630353	0.190583	0.303017	0.22854	0.188342	0.202071	0.190334	0.19469	0.177635	0.193139	0.176463	0.1805	0.169743	0.196181
KLF3(+)	0.624323	0.193721	0.286372	0.256055	0.188687	0.206142	0.190062	0.199468	0.184628	0.191706	0.176467	0.180719	0.169937	0.197295
KLF5(+)	0.589212	0.198708	0.287472	0.283066	0.188521	0.212562	0.194227	0.204308	0.185663	0.197186	0.177635	0.181572	0.170186	0.204051
KLF6(+)	0.652976	0.193567	0.275098	0.23075	0.19009	0.205053	0.18922	0.203016	0.183138	0.189544	0.176646	0.181033	0.169798	0.194677
KLF8(+)	0.218403	0.17851	0.177421	0.179979	0.175533	0.181919	0.179036	0.172636	0.170109	0.176135	0.171228	0.179926	0.169752	0.172231
KLF9(+)	0.678307	0.188376	0.271967	0.21992	0.18956	0.196052	0.186936	0.192261	0.175126	0.18613	0.176329	0.179664	0.169529	0.187917
MAFB(+)	0.719874	0.175045	0.271994	0.188472	0.1902	0.178166	0.177262	0.183152	0.171189	0.17707	0.175407	0.175403	0.168426	0.182396
MAFF(+)	0.614333	0.193631	0.30124	0.25115	0.189743	0.206567	0.191329	0.198858	0.181529	0.192628	0.17544	0.181262	0.169959	0.193877
MAFG(+)	0.535732	0.17945	0.342627	0.251821	0.182916	0.186385	0.182673	0.184116	0.177841	0.191025	0.176944	0.178952	0.169408	0.199164
MAFK(+)	0.498704	0.18933	0.3224	0.290304	0.181473	0.20066	0.190026	0.184022	0.178121	0.19994	0.177191	0.179621	0.170226	0.205193
MAZ(+)	0.56277	0.20411	0.291327	0.268587	0.186718	0.216735	0.197921	0.216395	0.195521	0.203869	0.179143	0.181751	0.170375	0.218612
MCTP2(+)	0.597336	0.17949	0.321727	0.202985	0.190298	0.184491	0.180874	0.183414	0.172448	0.189377	0.177589	0.174157	0.168275	0.201326
MEF2A(+)	0.674081	0.189283	0.258762	0.206229	0.19037	0.186367	0.186375	0.202187	0.174024	0.182258	0.179755	0.185838	0.171183	0.186056
MEF2C(+)	0.618022	0.198699	0.286472	0.204492	0.192376	0.208631	0.187011	0.204072	0.188894	0.193258	0.177849	0.183191	0.17029	0.200961
MEIS1(+)	0.237871	0.189936	0.205541	0.19974	0.17387	0.198773	0.199055	0.178523	0.174469	0.200264	0.171743	0.175919	0.16912	0.188696
MESP1(+)	0.526819	0.192727	0.31665	0.338383	0.183968	0.203918	0.191682	0.19782	0.178427	0.196406	0.179903	0.17947	0.169477	0.207007
MITF(+)	0.683349	0.184868	0.273063	0.223869	0.188469	0.192154	0.183213	0.193414	0.178343	0.18379	0.176803	0.17908	0.169271	0.188438
MLX(+)	0.659424	0.192875	0.263675	0.227501	0.187914	0.202207	0.188625	0.203118	0.188246	0.18806	0.178105	0.180278	0.169645	0.199873
MXI1(+)	0.403745	0.208233	0.377799	0.275768	0.182753	0.20786	0.19617	0.201801	0.171942	0.213343	0.184153	0.177861	0.168868	0.224922
MYB(+)	0.537546	0.202632	0.303618	0.29047	0.18644	0.216107	0.197201	0.217478	0.1896	0.203975	0.179602	0.182318	0.170399	0.219417
MYBL1(+)	0.61719	0.198065	0.240851	0.223165	0.191969	0.205999	0.193496	0.225804	0.190072	0.190072	0.176934	0.180597	0.169564	0.206562
MYC(+)	0.600122	0.197964	0.263427	0.281129	0.191323	0.205848	0.197142	0.206887	0.181925	0.190854	0.176025	0.18049	0.169741	0.200566
NELFE(+)	0.573479	0.203226	0.28327	0.270761	0.187593	0.216912	0.197036	0.21502	0.197533	0.200194	0.178756	0.181291	0.170192	0.216283
NFATC2(+)	0.516303	0.242525	0.270955	0.218372	0.201832	0.262457	0.220867	0.249642	0.187219	0.215727	0.176073	0.18342	0.17067	0.206018
NFATC3(+)	0.304093	0.205278	0.389399	0.2369	0.179918	0.221633	0.199169	0.239843	0.192846	0.220352	0.184115	0.178412	0.16981	0.248561
NFE2(+)	0.353684	0.194237	0.273487	0.174488	0.192677	0.216474	0.185557	0.214535	0.17479	0.183913	0.169502	0.177725	0.172757	0.17859
NFE2L1(+)	0.357126	0.180104	0.268576	0.23145	0.180417	0.187031	0.178744	0.183421	0.173027	0.180024	0.171559	0.179957	0.168371	0.179227
NFIB(+)	0.221059	0.194148	0.185893	0.237129	0.180269	0.204811	0.187845	0.184927	0.176712	0.190638	0.17067	0.176483	0.171775	0.180965
NFIL3(+)	0.63655	0.189108	0.297894	0.237354	0.189168	0.199859	0.187805	0.194625	0.17704	0.190422	0.174926	0.178767	0.169406	0.190779
NFKB1(+)	0.642194	0.192458	0.294749	0.220988	0.191208	0.204321	0.189802	0.200586	0.178611	0.190344	0.176431	0.183199	0.170178	0.191509
NFKB2(+)	0.6208	0.192721	0.303703	0.236474	0.189903	0.205302	0.190023	0.199523	0.181963	0.192103	0.175928	0.181067	0.16973	0.19573
NFYB(+)	0.489192	0.196705	0.340655	0.277268	0.184202	0.214247	0.195629	0.215959	0.190526	0.207514	0.18063	0.180193	0.17003	0.22987
NFYC(+)	0.585741	0.203691	0.26248	0.245466	0.1898	0.216239	0.195093	0.233651	0.197203	0.195391	0.178086	0.1822	0.170053	0.216885
NKX2-1(+)	0.333585	0.194996	0.352425	0.27839	0.180553	0.203888	0.188468	0.185801	0.17612	0.202761	0.180936	0.179339	0.170049	0.211573
NKX2-8(+)	0.483817	0.184244	0.347494	0.251496	0.182367	0.194241	0.187918	0.183939	0.175034	0.201347	0.1801	0.178947	0.169264	0.212856
NR1D1(+)	0.317942	0.177667	0.259638	0.31861	0.177578	0.180478	0.181404	0.180374	0.172105	0.180779	0.170051	0.175433	0.170366	0.177136
NR1H2(+)	0.644118	0.191066	0.272529	0.229589	0.188415	0.199067	0.187837	0.202936	0.183172	0.185586	0.179732	0.183115	0.170439	0.195985
NR1H3(+)	0.699031	0.179427	0.257003	0.208275	0.185639	0.184066	0.179078	0.187588	0.175255	0.179312	0.179351	0.177118	0.168863	0.185745
NR2C2(+)	0.470247	0.183436	0.228327	0.226477	0.191319	0.190013	0.184644	0.19891	0.179757	0.182969	0.17211	0.178356	0.168792	0.196771
NR2F1(+)	0.245685	0.188193	0.195553	0.370899	0.174051	0.192088	0.181981	0.185267	0.18421	0.18314	0.172188	0.173756	0.168831	0.194353
NR2F2(+)	0.291018	0.176729	0.388493	0.387073	0.170927	0.184243	0.184683	0.1736	0.171479	0.20732	0.184851	0.173991	0.168071	0.230804
NR2F6(+)	0.178405	0.168729	0.17681	0.564075	0.168281	0.169504	0.168623	0.168012	0.167832	0.170264	0.168418	0.167707	0.167445	0.17217
OTX1(+)	0.385853	0.183109	0.372295	0.307068	0.174832	0.190888	0.189703	0.17542	0.171025	0.206641	0.186137	0.177782	0.16865	0.229276
OVOL2(+)	0.305278	0.190535	0.238858	0.29969	0.177993	0.206596	0.192488	0.19254	0.180902	0.200475	0.17433	0.180355	0.170094	0.198962
PATZ1(+)	0.492081	0.198448	0.353286	0.291803	0.180996	0.210969	0.197267	0.190928	0.178665	0.209507	0.181917	0.180032	0.169975	0.22205
PAX5(+)	0.577316	0.198364	0.314515	0.212576	0.188967	0.213233	0.193536	0.197855	0.196202	0.199607	0.180404	0.188385	0.17219	0.218506
PAX8(+)	0.648529	0.187581	0.286418	0.21818	0.186453	0.197838	0.187112	0.189227	0.175053	0.189111	0.176313	0.178061	0.169462	0.193648
PBX4(+)	0.365313	0.219804	0.259199	0.20241	0.199112	0.281595	0.196591	0.229331	0.172839	0.220547	0.175334	0.178192	0.170252	0.192788
PHF8(+)	0.441983	0.195892	0.318493	0.260232	0.187191	0.207056	0.193236	0.190402	0.179703	0.206	0.178693	0.177588	0.169299	0.214619
PML(+)	0.645437	0.193663	0.28789	0.222173	0.191111	0.205563	0.189981	0.201293	0.179424	0.190223	0.17614	0.181	0.169754	0.190962
POLE3(+)	0.558049	0.204197	0.272624	0.253075	0.188038	0.217518	0.197211	0.237398	0.210932	0.199967	0.179201	0.182186	0.170669	0.231641
POLR2A(+)	0.602495	0.200844	0.294296	0.246588	0.188466	0.21416	0.196605	0.201114	0.182616	0.20056	0.177625	0.182048	0.170431	0.203738
POLR3G(+)	0.566777	0.204362	0.276454	0.249745	0.188225	0.215354	0.196031	0.223455	0.209418	0.199064	0.17843	0.180997	0.170151	0.223885
POU2F2(+)	0.502114	0.199387	0.312454	0.229858	0.185472	0.216858	0.192673	0.206752	0.231743	0.202463	0.178969	0.189152	0.172733	0.244005
POU3F1(+)	0.271689	0.183729	0.197709	0.23373	0.177552	0.192416	0.185961	0.181688	0.188784	0.190179	0.172048	0.173997	0.170451	0.190705
POU6F1(+)	0.189792	0.173987	0.178417	0.300826	0.173238	0.179468	0.175622	0.174066	0.198237	0.183601	0.170557	0.176693	0.169958	0.191134
PPARD(+)	0.449433	0.179092	0.256692	0.26227	0.180053	0.183543	0.178337	0.18265	0.171621	0.176895	0.179182	0.181106	0.168488	0.177957
PPARG(+)	0.663042	0.186297	0.279279	0.213467	0.185941	0.19287	0.18378	0.192711	0.178363	0.184427	0.177338	0.177723	0.169079	0.192136
PPARGC1A(+)	0.428832	0.209259	0.226836	0.213288	0.192125	0.230751	0.206042	0.19674	0.179624	0.196902	0.17121	0.183642	0.169999	0.186389
PRDM1(+)	0.59923	0.199703	0.310417	0.22901	0.192079	0.215018	0.19543	0.20386	0.18314	0.19714	0.176176	0.182184	0.169919	0.196016
PRDM4(+)	0.273841	0.175319	0.189166	0.279683	0.175901	0.175103	0.172143	0.17372	0.169896	0.175452	0.170617	0.169992	0.167582	0.217778
PROX1(+)	0.185093	0.176259	0.177636	0.178084	0.170487	0.18014	0.183806	0.17021	0.169995	0.181403	0.177021	0.168512	0.167445	0.173926
PRRX1(+)	0.382096	0.190836	0.3829	0.245629	0.1783	0.199409	0.19972	0.190688	0.179892	0.21222	0.185566	0.17812	0.168504	0.238495
PSMD12(+)	0.613032	0.198083	0.265609	0.252066	0.188873	0.210962	0.192962	0.211681	0.195881	0.193026	0.177842	0.180721	0.169919	0.206016
PURA(+)	0.214299	0.201114	0.199886	0.197734	0.176927	0.203887	0.19744	0.180371	0.174352	0.20035	0.172499	0.178918	0.169195	0.189564
RAD21(+)	0.556506	0.214796	0.277522	0.240249	0.192097	0.231435	0.203786	0.241796	0.197029	0.207368	0.177467	0.184036	0.170837	0.219275
RARA(+)	0.669702	0.189942	0.278355	0.205028	0.190038	0.201186	0.187148	0.19528	0.176307	0.186938	0.176469	0.17868	0.168966	0.189789
RARB(+)	0.274882	0.182008	0.191351	0.312706	0.178159	0.198337	0.185141	0.174825	0.175699	0.18528	0.172829	0.17604	0.168222	0.181501
RARG(+)	0.232746	0.173458	0.179944	0.209769	0.177354	0.178873	0.179731	0.17257	0.168331	0.173575	0.169426	0.171066	0.168182	0.170817
RCOR1(+)	0.610305	0.186732	0.299869	0.261497	0.186609	0.196793	0.185602	0.191576	0.179172	0.192998	0.178367	0.177556	0.169266	0.203742
REL(+)	0.649236	0.191889	0.289222	0.225387	0.190418	0.203157	0.189447	0.199609	0.17948	0.189474	0.176907	0.181836	0.16985	0.192276
RELA(+)	0.630705	0.193352	0.295757	0.236742	0.190381	0.205489	0.190371	0.200179	0.180779	0.191111	0.17601	0.180896	0.169746	0.193216
RELB(+)	0.621499	0.196278	0.294854	0.228853	0.191901	0.211195	0.192805	0.204682	0.185022	0.193254	0.176081	0.182779	0.170225	0.196984
REST(+)	0.554015	0.204551	0.313612	0.255393	0.188679	0.222703	0.200045	0.204828	0.181555	0.207662	0.177809	0.182355	0.170467	0.209012
RFX1(+)	0.539765	0.203056	0.322258	0.264173	0.187957	0.210619	0.200398	0.200536	0.177999	0.201192	0.178198	0.182915	0.170479	0.205165
RFX2(+)	0.552103	0.198823	0.301217	0.300307	0.185974	0.212279	0.19475	0.206092	0.18834	0.200751	0.179043	0.180908	0.170125	0.212229
RFX3(+)	0.549634	0.200129	0.300173	0.301188	0.186566	0.213661	0.195329	0.207526	0.187412	0.201198	0.178953	0.180957	0.170139	0.211389
RFX5(+)	0.531042	0.208948	0.24354	0.21389	0.194066	0.215344	0.201014	0.22472	0.18958	0.188683	0.173723	0.182119	0.169523	0.190118
RFXANK(+)	0.556747	0.196017	0.293685	0.297318	0.186227	0.21021	0.193599	0.20494	0.184657	0.198711	0.179282	0.180034	0.169967	0.210042
RORB(+)	0.368238	0.186917	0.431879	0.229013	0.175204	0.197585	0.193332	0.179492	0.171464	0.216677	0.189	0.177176	0.168702	0.243641
RORC(+)	0.299547	0.175711	0.301271	0.257259	0.176277	0.178977	0.176727	0.179287	0.172224	0.179882	0.171358	0.174962	0.167454	0.181468
RREB1(+)	0.607078	0.194809	0.290012	0.260195	0.186828	0.206913	0.190965	0.196142	0.180331	0.196684	0.176408	0.180243	0.16997	0.200191
RUNX1(+)	0.68945	0.174701	0.294263	0.193561	0.190158	0.178062	0.176624	0.181222	0.170414	0.179833	0.17462	0.175173	0.168203	0.186641
RUNX2(+)	0.524238	0.236236	0.281211	0.237568	0.197722	0.233648	0.225152	0.240597	0.183971	0.212508	0.178546	0.182949	0.170598	0.212099
RUNX3(+)	0.568559	0.226906	0.277	0.214754	0.197799	0.238108	0.213738	0.234336	0.185793	0.208346	0.176719	0.183677	0.170396	0.204673
RXRA(+)	0.651788	0.188844	0.25478	0.208026	0.189347	0.194764	0.183503	0.199447	0.172746	0.18255	0.17567	0.176788	0.168441	0.18411
RXRB(+)	0.388323	0.192239	0.354509	0.238938	0.183664	0.202898	0.189488	0.193	0.176995	0.207191	0.183699	0.183658	0.170075	0.224402
SIN3A(+)	0.507833	0.210603	0.323671	0.266806	0.186486	0.225339	0.202416	0.208105	0.183536	0.213949	0.179047	0.181967	0.17077	0.219387
SIX6(+)	0.238312	0.189802	0.180231	0.242333	0.177252	0.185587	0.193205	0.186257	0.17015	0.186744	0.175135	0.173619	0.169691	0.17707
SMAD5(+)	0.215503	0.194526	0.18769	0.220834	0.173959	0.18919	0.188306	0.18249	0.175357	0.191287	0.172391	0.17424	0.170265	0.18011
SMARCA4(+)	0.552779	0.20587	0.298178	0.273991	0.186547	0.219203	0.19926	0.208602	0.192213	0.206863	0.179076	0.182008	0.170751	0.217311
SMARCA5(+)	0.467499	0.205705	0.284245	0.199169	0.196362	0.228757	0.198119	0.216563	0.184601	0.198496	0.172191	0.18331	0.170287	0.184432
SNAI1(+)	0.607121	0.193916	0.27533	0.235955	0.193496	0.204416	0.191188	0.196911	0.174017	0.18994	0.174337	0.181242	0.169835	0.184337
SNAI2(+)	0.449223	0.187905	0.335212	0.295901	0.180518	0.198716	0.197176	0.18712	0.177549	0.200254	0.179785	0.179586	0.170627	0.213647
SNAI3(+)	0.485852	0.174631	0.209603	0.188633	0.184061	0.185868	0.177501	0.180791	0.170157	0.176929	0.177438	0.171698	0.167934	0.186586
SNAPC5(+)	0.174844	0.173056	0.170704	0.189357	0.172225	0.168989	0.171523	0.16952	0.167445	0.173792	0.169054	0.182195	0.189191	0.168645
SOX2(+)	0.266933	0.194045	0.187176	0.496572	0.178227	0.192824	0.19765	0.197088	0.193455	0.180703	0.173344	0.179822	0.170045	0.187267
SOX4(+)	0.559999	0.197454	0.306361	0.292058	0.186616	0.2117	0.195025	0.200896	0.183481	0.200116	0.177619	0.181457	0.170096	0.20524
SOX5(+)	0.258135	0.174912	0.456186	0.227775	0.170715	0.17954	0.180048	0.190606	0.172944	0.206788	0.186081	0.17971	0.169339	0.235696
SP1(+)	0.574558	0.197367	0.317691	0.265566	0.186712	0.21028	0.194148	0.198134	0.18012	0.201019	0.178178	0.180788	0.17029	0.206175
SP2(+)	0.571645	0.193784	0.314349	0.271782	0.187357	0.205208	0.190862	0.201412	0.187252	0.195845	0.177207	0.178256	0.169405	0.208783
SP3(+)	0.595344	0.196106	0.281152	0.258427	0.189997	0.211692	0.191134	0.206309	0.187675	0.193938	0.175274	0.180745	0.170009	0.198794
SP4(+)	0.496014	0.218542	0.336927	0.236983	0.187832	0.223813	0.202191	0.224044	0.185335	0.214206	0.180191	0.181842	0.169973	0.22647
SP6(+)	0.518387	0.19354	0.288454	0.320821	0.183561	0.199272	0.187673	0.193352	0.179821	0.195271	0.175545	0.177778	0.169974	0.202332
SPDEF(+)	0.588396	0.198205	0.280229	0.288514	0.187811	0.21016	0.193214	0.20609	0.18899	0.194785	0.178758	0.181016	0.17014	0.207574
SPI1(+)	0.643198	0.198114	0.268781	0.230601	0.191102	0.209685	0.192234	0.209168	0.186791	0.191191	0.177244	0.181732	0.169953	0.198783
SPIB(+)	0.607307	0.203984	0.288424	0.224262	0.191655	0.21708	0.196387	0.210203	0.185797	0.198135	0.180172	0.190834	0.173202	0.203434
SREBF1(+)	0.601442	0.194548	0.298098	0.265001	0.185406	0.2052	0.191538	0.197896	0.183129	0.197366	0.178842	0.179989	0.16991	0.206132
SREBF2(+)	0.569624	0.200246	0.31187	0.268178	0.186743	0.212097	0.196686	0.199353	0.183918	0.203538	0.178577	0.182551	0.170501	0.208162
SRF(+)	0.597234	0.194552	0.295839	0.273956	0.188349	0.206571	0.190427	0.200441	0.179014	0.195142	0.176236	0.181131	0.170083	0.197896
STAT1(+)	0.634258	0.19961	0.269919	0.233408	0.191461	0.212134	0.19361	0.210773	0.187991	0.192788	0.177211	0.18223	0.170117	0.200203
STAT2(+)	0.652405	0.19301	0.285986	0.22063	0.190763	0.203718	0.189543	0.200532	0.179821	0.18976	0.17612	0.180477	0.169662	0.190471
STAT3(+)	0.625256	0.196112	0.298025	0.22689	0.191531	0.208767	0.192632	0.202252	0.180293	0.193893	0.175154	0.181372	0.170034	0.191836
STAT4(+)	0.583321	0.219146	0.273046	0.21552	0.19672	0.2331	0.208759	0.227926	0.184857	0.204551	0.177445	0.183632	0.170668	0.203001
STAT5A(+)	0.577324	0.203747	0.260832	0.202377	0.191605	0.218068	0.190685	0.205209	0.175509	0.195048	0.176806	0.183159	0.170455	0.190775
TAF1(+)	0.5905	0.195913	0.284909	0.244497	0.187342	0.206984	0.193108	0.200114	0.189648	0.20038	0.177509	0.178613	0.170076	0.21088
TAF7(+)	0.604946	0.198902	0.288852	0.252041	0.190215	0.211626	0.194398	0.206401	0.185912	0.196262	0.176965	0.181661	0.170281	0.203166
TBPL1(+)	0.343485	0.186897	0.335933	0.246591	0.179302	0.19353	0.187482	0.224095	0.18687	0.199154	0.18091	0.182906	0.170019	0.229237
TBX19(+)	0.527903	0.193756	0.221423	0.220347	0.188602	0.20206	0.19024	0.215552	0.190274	0.183424	0.176528	0.181202	0.171213	0.191755
TBX21(+)	0.575413	0.224814	0.269641	0.216583	0.197799	0.237023	0.210522	0.236197	0.187617	0.204872	0.176569	0.182852	0.170037	0.205393
TCF12(+)	0.653209	0.182171	0.27153	0.237815	0.18721	0.189022	0.18187	0.185545	0.178501	0.182594	0.177016	0.180147	0.169866	0.18729
TCF7(+)	0.268423	0.209683	0.271843	0.191156	0.194474	0.271454	0.198807	0.249622	0.181272	0.200767	0.169751	0.181142	0.174393	0.194013
TCF7L1(+)	0.380828	0.189191	0.355189	0.231232	0.179795	0.208603	0.190888	0.181811	0.175047	0.204484	0.183834	0.190742	0.175286	0.216735
TCF7L2(+)	0.684392	0.177013	0.2765	0.204306	0.190487	0.183854	0.177959	0.18148	0.172931	0.178832	0.173629	0.176536	0.16876	0.178527
TEAD1(+)	0.525234	0.192161	0.303757	0.339138	0.184939	0.202573	0.190745	0.195421	0.182824	0.196384	0.174792	0.178937	0.170003	0.198411
TEAD2(+)	0.577011	0.200675	0.280507	0.287684	0.190026	0.215518	0.195722	0.207733	0.188073	0.197118	0.177542	0.183345	0.170582	0.204656
TEAD3(+)	0.493127	0.193436	0.297244	0.358374	0.184044	0.205716	0.189396	0.200133	0.174869	0.194138	0.178973	0.179211	0.17022	0.204096
TEAD4(+)	0.610375	0.193753	0.266371	0.234453	0.188329	0.198331	0.190381	0.214153	0.188404	0.190351	0.18102	0.179522	0.169477	0.211646
TFAP2A(+)	0.564984	0.19579	0.308411	0.295101	0.185629	0.207776	0.192435	0.199189	0.180253	0.198705	0.178421	0.179435	0.169776	0.206494
TFAP2E(+)	0.30697	0.193425	0.201186	0.269765	0.178543	0.19496	0.184863	0.182787	0.17626	0.187634	0.171865	0.174861	0.168086	0.186091
TFCP2(+)	0.180469	0.172409	0.171331	0.241083	0.173701	0.174488	0.173095	0.170694	0.174748	0.17178	0.167445	0.172922	0.168662	0.176395
TFDP1(+)	0.555206	0.209575	0.267052	0.257174	0.191009	0.225763	0.200159	0.241895	0.204702	0.202823	0.179285	0.183947	0.17075	0.226802
TFDP2(+)	0.422404	0.204832	0.251183	0.250695	0.183556	0.215601	0.20132	0.201422	0.181682	0.198041	0.173403	0.178491	0.16976	0.198703
TFEC(+)	0.675287	0.188331	0.277801	0.217676	0.189826	0.197141	0.185623	0.197156	0.179131	0.185511	0.176406	0.179966	0.169446	0.189105
TFF3(+)	0.221347	0.185912	0.259779	0.547513	0.173541	0.199129	0.183214	0.19017	0.177329	0.188653	0.173675	0.176137	0.175372	0.193511
TGIF1(+)	0.616089	0.195228	0.295227	0.248098	0.189694	0.210534	0.191976	0.199965	0.182271	0.193812	0.176567	0.181684	0.170083	0.197081
THRA(+)	0.689061	0.182632	0.27582	0.200691	0.190724	0.180124	0.184326	0.187901	0.171194	0.179738	0.174648	0.176665	0.16847	0.17805
TP53(+)	0.484786	0.205282	0.31141	0.272441	0.186446	0.229065	0.20088	0.200359	0.177242	0.207697	0.178977	0.182921	0.17033	0.211329
TP63(+)	0.294191	0.174497	0.412042	0.274715	0.170822	0.177762	0.18113	0.173232	0.170155	0.200472	0.184869	0.174967	0.170336	0.225659
UBTF(+)	0.539428	0.213017	0.282826	0.250361	0.188843	0.228813	0.203518	0.225791	0.203558	0.209176	0.178493	0.182807	0.170667	0.224216
USF1(+)	0.464489	0.183865	0.212721	0.190033	0.180244	0.190596	0.182028	0.182606	0.171044	0.183585	0.177212	0.178227	0.170196	0.181265
USF2(+)	0.674663	0.187366	0.279796	0.221288	0.187637	0.194095	0.185218	0.19445	0.179073	0.187097	0.177894	0.178978	0.16934	0.193525
VDR(+)	0.67644	0.186743	0.278426	0.191749	0.192516	0.1945	0.183843	0.193818	0.173121	0.183465	0.175563	0.176602	0.168714	0.181576
VEZF1(+)	0.55807	0.197508	0.323074	0.258568	0.187813	0.209432	0.195092	0.198514	0.181581	0.201972	0.178501	0.180753	0.169971	0.209635
WRNIP1(+)	0.467722	0.184653	0.367019	0.269704	0.177185	0.193207	0.187487	0.181651	0.176706	0.20518	0.182901	0.176645	0.168809	0.225596
XBP1(+)	0.591957	0.204993	0.267265	0.257529	0.190913	0.219403	0.197559	0.217011	0.201807	0.197295	0.178199	0.182941	0.170707	0.214152
XRCC4(+)	0.494649	0.18391	0.289536	0.235645	0.190761	0.207202	0.183401	0.195662	0.177841	0.187729	0.173057	0.180288	0.169207	0.187696
YY1(+)	0.603592	0.201002	0.288514	0.247747	0.189656	0.214914	0.195728	0.207369	0.186076	0.199424	0.177666	0.182428	0.170423	0.205046
ZBTB5(+)	0.295531	0.205379	0.227419	0.223781	0.180969	0.205487	0.195414	0.187313	0.188315	0.197046	0.175547	0.179916	0.170421	0.194995
ZBTB7A(+)	0.613533	0.195938	0.294359	0.253441	0.187427	0.206657	0.193043	0.19756	0.18092	0.197486	0.176784	0.1804	0.170135	0.200895
ZMIZ1(+)	0.662642	0.189091	0.290631	0.216702	0.187969	0.196051	0.187623	0.194699	0.176632	0.18963	0.176372	0.179708	0.169491	0.192467
ZNF124(+)	0.481033	0.191785	0.348115	0.225368	0.184709	0.20188	0.191848	0.186328	0.175512	0.201863	0.179238	0.177645	0.168625	0.210538
ZNF143(+)	0.439294	0.186832	0.216255	0.201799	0.186451	0.193564	0.188311	0.183484	0.171815	0.18687	0.172092	0.175365	0.168996	0.183429
ZNF148(+)	0.256463	0.186026	0.181887	0.223111	0.176334	0.191319	0.183077	0.178335	0.171009	0.180123	0.170395	0.175575	0.168762	0.176491
ZNF155(+)	0.438488	0.192668	0.264085	0.215724	0.186675	0.195823	0.190955	0.195735	0.176388	0.185653	0.172168	0.178673	0.168539	0.182399
ZNF189(+)	0.488318	0.195651	0.324818	0.236393	0.182957	0.202191	0.18977	0.190793	0.182711	0.198372	0.177653	0.179643	0.169815	0.206082
ZNF195(+)	0.246499	0.190376	0.19597	0.187692	0.17983	0.191386	0.185682	0.181736	0.179175	0.179827	0.169566	0.177823	0.169918	0.179519
ZNF208(+)	0.405745	0.170056	0.244319	0.281136	0.186629	0.170821	0.171954	0.174182	0.168638	0.172556	0.169377	0.172407	0.167797	0.171808
ZNF219(+)	0.288753	0.206718	0.19747	0.227285	0.186037	0.230715	0.19958	0.188408	0.180521	0.199761	0.172383	0.176923	0.170144	0.186081
ZNF226(+)	0.257237	0.196007	0.217193	0.228021	0.178776	0.21838	0.185975	0.184888	0.184184	0.18843	0.170752	0.173214	0.171896	0.18773
ZNF274(+)	0.613359	0.184612	0.27613	0.259497	0.187699	0.195142	0.184845	0.187858	0.17927	0.185471	0.1733	0.178525	0.169473	0.18781
ZNF275(+)	0.3098	0.181215	0.196917	0.194576	0.183129	0.185476	0.180429	0.177974	0.173978	0.181148	0.170818	0.174201	0.168987	0.176957
ZNF311(+)	0.277537	0.184124	0.194492	0.234037	0.176432	0.185252	0.180772	0.174951	0.171402	0.179373	0.171061	0.173982	0.168017	0.177531
ZNF319(+)	0.583751	0.186649	0.328373	0.217228	0.18646	0.186678	0.184867	0.193317	0.171543	0.193872	0.182494	0.1755	0.169723	0.209986
ZNF343(+)	0.339508	0.199095	0.199393	0.230241	0.179604	0.206622	0.195283	0.193378	0.191405	0.189735	0.174078	0.178415	0.169902	0.191242
ZNF426(+)	0.297206	0.185663	0.440692	0.227391	0.172424	0.193872	0.186224	0.179681	0.176351	0.214288	0.187871	0.174731	0.16808	0.243179
ZNF441(+)	0.233542	0.203839	0.182726	0.287513	0.184877	0.220345	0.189048	0.197188	0.176834	0.190579	0.169784	0.178813	0.168945	0.181557
ZNF444(+)	0.199154	0.191013	0.190913	0.20388	0.17322	0.197005	0.187631	0.178719	0.172935	0.199475	0.17227	0.172237	0.169262	0.189644
ZNF45(+)	0.290204	0.19671	0.225171	0.271851	0.191623	0.252866	0.189145	0.209044	0.224475	0.201917	0.170643	0.180483	0.177661	0.200727
ZNF467(+)	0.601793	0.188423	0.265505	0.272379	0.186909	0.199042	0.183719	0.201124	0.187098	0.189351	0.180133	0.183059	0.169775	0.204863
ZNF517(+)	0.27606	0.200742	0.197602	0.181915	0.182103	0.239598	0.197683	0.183569	0.178654	0.196551	0.171821	0.181201	0.16982	0.182063
ZNF528(+)	0.504801	0.195331	0.307314	0.2692	0.183881	0.202148	0.192865	0.202233	0.190244	0.204224	0.179357	0.182106	0.170017	0.218272
ZNF607(+)	0.207158	0.189529	0.188674	0.280987	0.173853	0.192345	0.184186	0.176302	0.177234	0.190973	0.171111	0.175888	0.171512	0.185872
ZNF665(+)	0.405963	0.197598	0.247125	0.190976	0.19401	0.23312	0.197761	0.208472	0.172851	0.191136	0.173593	0.181346	0.170286	0.179045
ZNF74(+)	0.558491	0.179388	0.194699	0.251895	0.187159	0.196896	0.177349	0.200474	0.189187	0.175711	0.178481	0.178379	0.169267	0.187372
ZNF740(+)	0.194526	0.237593	0.182259	0.214595	0.184502	0.224627	0.228188	0.188781	0.17291	0.205677	0.170801	0.177196	0.17344	0.183053
ZNF770(+)	0.22577	0.169404	0.18093	0.189347	0.176674	0.172158	0.170812	0.172724	0.167688	0.173201	0.171047	0.171254	0.167445	0.16868
ZNF8(+)	0.571575	0.194198	0.304338	0.243352	0.186311	0.203426	0.192037	0.199389	0.183478	0.196799	0.179849	0.180697	0.170237	0.212002
ZNF90(+)	0.386062	0.201201	0.242939	0.204571	0.18876	0.22708	0.192851	0.284194	0.21352	0.19557	0.175269	0.179476	0.171841	0.2327
ZNF91(+)	0.495053	0.202338	0.334534	0.258905	0.185464	0.212982	0.198789	0.198058	0.184294	0.209047	0.180521	0.181517	0.170082	0.219387
ZSCAN25(+)	0.338601	0.224247	0.341102	0.213658	0.186503	0.226052	0.203048	0.228171	0.186092	0.218811	0.1815	0.18223	0.168792	0.226255
ZSCAN31(+)	0.628773	0.172468	0.300486	0.196705	0.191863	0.176283	0.175711	0.181352	0.170114	0.179506	0.174029	0.172601	0.168001	0.183724
